# Supplementary material for: 3-Amino-1-methyl-9,10-dihydro­phenanthrene-2,4-dicarbonitrile
Source: Acta Crystallogr Sect E Struct Rep Online. 2011 Sep 14;67(Pt 10):o2569. doi: 10.1107/S1600536811035008 (PMC3201274; doi:10.1107/S1600536811035008)
Supplement: Supplementary file 1 [file e-67-o2569-sup1.cif]

##############################################################################
#                                                                            #
# This CIF contains the data in a paper accepted for publication in          #
# Acta Crystallographica Section E. It conforms to the requirements of       #
# Notes for Authors for Acta Crystallographica Section E, and has been       #
# peer reviewed under the auspices of the IUCr Commission on Journals.       #
#                                                                            #
# Full details of the Crystallographic Information File format               #
# are given in the paper "The Crystallographic Information File (CIF):       #
# a New Standard Archive File for Crystallography" by S. R. Hall, F. H.      #
# Allen and I. D. Brown [Acta Cryst. (1991), A47, 655-685].                  #
#                                                                            #
# The current version of the core CIF dictionary is obtainable from          #
# ftp://ftp.iucr.org/pub/cif_core.dic.                                       #
#                                                                            #
# Software is freely available for graphical display of the structure(s)     #
# in this CIF. For information consult the CIF software page                 #
# http://www.iucr.org/resources/cif/software.                                #
#                                                                            #
# This file may be used for bona fide research purposes within the           #
# scientific community so long as proper attribution is given to the journal # 
# article from which it was obtained.                                        #
#                                                                            #
##############################################################################
data_global
_audit_creation_method     SHELXL-97
_journal_date_recd_electronic     2011-08-25
_journal_date_accepted     2011-08-26
_journal_name_full     'Acta Crystallographica, Section E'
_journal_year     2011
_journal_volume     67
_journal_issue     10
_journal_page_first     o2569
_journal_page_last     o2569
_journal_paper_category     QO
_journal_coeditor_code     XU5310
_publ_contact_author
;
     Dr. Seik Weng Ng
     Department of Chemistry
     University of Malaya
     50603 Kuala Lumpur
     Malaysia
;
_publ_contact_author_email     seikweng@um.edu.my
_publ_contact_author_fax     '03 7967 4193'
_publ_contact_author_phone     '03 7967 6778'
_publ_section_title
;
3-Amino-1-methyl-9,10-dihydrophenanthrene-2,4-dicarbonitrile
;
loop_
    _publ_author_name
    _publ_author_address
    'Al-Youbi, Abdulrahman O.'
;
     Chemistry Department
     Faculty of Science
     King Abdulaziz University
     PO Box 80203 Jeddah
     Saudi Arabia
;
    'Asiri, Abdullah M. '
;
     Chemistry Department
     Faculty of Science
     King Abdulaziz University
     PO Box 80203 Jeddah
     Saudi Arabia
    and
    Center of Excellence for Advanced Materials Research
    King Abdulaziz University
    PO Box 80203 Jeddah
    Saudi Arabia
;
    'Faidallah, Hassan M.'
;
     Chemistry Department
     Faculty of Science
     King Abdulaziz University
     PO Box 80203 Jeddah
     Saudi Arabia
;
    'Alamry, Khalid A.'
;
     Chemistry Department
     Faculty of Science
     King Abdulaziz University
     PO Box 80203 Jeddah
     Saudi Arabia
;
    'Ng, Seik Weng'
;
     Department of Chemistry
     University of Malaya
     50603 Kuala Lumpur
     Malaysia
;
_publ_section_synopsis     .
data_I
_audit_creation_method     SHELXL-97
_chemical_name_systematic
;
3-Amino-1-methyl-9,10-dihydrophenanthrene-2,4-dicarbonitrile
;
_chemical_name_common     ?
_chemical_formula_moiety     'C17 H13 N3'
_chemical_formula_sum     'C17 H13 N3'
_chemical_formula_iupac     'C17 H13 N3'
_chemical_formula_weight     259.30
_chemical_melting_point     ?
_symmetry_cell_setting     orthorhombic
_symmetry_space_group_name_H-M     'P n a 21'
_symmetry_space_group_name_Hall     'P 2c -2n'
loop_
    _symmetry_equiv_pos_as_xyz
    'x, y, z'
    '-x, -y, z+1/2'
    'x+1/2, -y+1/2, z'
    '-x+1/2, y+1/2, z+1/2'
_cell_length_a     26.8587(7)
_cell_length_b     8.8158(2)
_cell_length_c     11.2035(3)
_cell_angle_alpha     90.00
_cell_angle_beta     90.00
_cell_angle_gamma     90.00
_cell_volume     2652.78(12)
_cell_formula_units_Z     8
_cell_measurement_reflns_used     4366
_cell_measurement_theta_min     3.29
_cell_measurement_theta_max     74.39
_cell_measurement_temperature     100(2)
_exptl_crystal_description     plate
_exptl_crystal_colour     'light brown'
_exptl_crystal_size_max     0.30
_exptl_crystal_size_mid     0.20
_exptl_crystal_size_min     0.02
_exptl_crystal_density_diffrn     1.299
_exptl_crystal_density_meas     ?
_exptl_crystal_density_method     'not measured'
_exptl_crystal_F_000     1088
_exptl_absorpt_coefficient_mu     0.620
_exptl_absorpt_correction_type     multi-scan
_exptl_absorpt_process_details     '(CrysAlis PRO; Agilent, 2010)'
_exptl_absorpt_correction_T_min     0.8358
_exptl_absorpt_correction_T_max     0.9877
_diffrn_ambient_temperature     100(2)
_diffrn_radiation_type     CuK\a
_diffrn_radiation_wavelength     1.54184
_diffrn_radiation_source     'SuperNova (Cu) X-ray Source'
_diffrn_radiation_monochromator     Mirror
_diffrn_measurement_device_type
                  'Agilent SuperNova Dual diffractometer with an Atlas detector'
_diffrn_measurement_method     \w
_diffrn_detector_area_resol_mean     10.4041
_diffrn_reflns_number     10819
_diffrn_reflns_av_R_equivalents     0.0327
_diffrn_reflns_av_sigmaI/netI     0.0252
_diffrn_reflns_theta_min     3.29
_diffrn_reflns_theta_max     74.56
_diffrn_reflns_theta_full     74.56
_diffrn_measured_fraction_theta_max     0.984
_diffrn_measured_fraction_theta_full     0.984
_diffrn_reflns_limit_h_min     -24
_diffrn_reflns_limit_h_max     33
_diffrn_reflns_limit_k_min     -10
_diffrn_reflns_limit_k_max     10
_diffrn_reflns_limit_l_min     -13
_diffrn_reflns_limit_l_max     13
_diffrn_standards_number     0
_diffrn_standards_interval_count     0
_diffrn_standards_interval_time     0
_diffrn_standards_decay_%     0
_reflns_number_total     2800
_reflns_number_gt     2621
_reflns_threshold_expression     I>2\s(I)
_refine_ls_structure_factor_coef     Fsqd
_refine_ls_matrix_type     full
_refine_ls_R_factor_all     0.0380
_refine_ls_R_factor_gt     0.0340
_refine_ls_wR_factor_gt     0.0874
_refine_ls_wR_factor_ref     0.0911
_refine_ls_goodness_of_fit_ref     1.092
_refine_ls_restrained_S_all     1.092
_refine_ls_number_reflns     2800
_refine_ls_number_parameters     379
_refine_ls_number_restraints     1
_refine_ls_hydrogen_treatment     mixed
_refine_ls_weighting_scheme     calc
_refine_ls_weighting_details
         'calc w=1/[\s^2^(Fo^2^)+(0.0580P)^2^+0.0761P] where P=(Fo^2^+2Fc^2^)/3'
_atom_sites_solution_hydrogens     geom
_atom_sites_solution_primary     direct
_atom_sites_solution_secondary     difmap
_refine_ls_shift/su_max     0.001
_refine_ls_shift/su_mean     0.001
_refine_diff_density_max     0.158
_refine_diff_density_min     -0.198
_refine_ls_extinction_method     none
_refine_ls_extinction_coef     ?
loop_
    _atom_type_symbol
    _atom_type_description
    _atom_type_scat_dispersion_real
    _atom_type_scat_dispersion_imag
    _atom_type_scat_source
    'C' 'C' 0.0181 0.0091
                         'International Tables Vol C Tables 4.2.6.8 and 6.1.1.4'
    'H' 'H' 0.0000 0.0000
                         'International Tables Vol C Tables 4.2.6.8 and 6.1.1.4'
    'N' 'N' 0.0311 0.0180
                         'International Tables Vol C Tables 4.2.6.8 and 6.1.1.4'
_computing_data_collection     'CrysAlis PRO (Agilent, 2010)'
_computing_cell_refinement     'CrysAlis PRO (Agilent, 2010)'
_computing_data_reduction     'CrysAlis PRO (Agilent, 2010)'
_computing_structure_solution     'SHELXS97 (Sheldrick, 2008)'
_computing_structure_refinement     'SHELXL97 (Sheldrick, 2008)'
_computing_molecular_graphics     'X-SEED (Barbour, 2001)'
_computing_publication_material     'publCIF (Westrip, 2010)'
loop_
    _atom_site_type_symbol
    _atom_site_label
    _atom_site_fract_x
    _atom_site_fract_y
    _atom_site_fract_z
    _atom_site_U_iso_or_equiv
    _atom_site_adp_type
    _atom_site_calc_flag
    _atom_site_refinement_flags
    _atom_site_occupancy
    _atom_site_symmetry_multiplicity
    _atom_site_disorder_assembly
    _atom_site_disorder_group
    N N1 0.87010(7) 0.4611(2) 0.74979(18) 0.0264(4) Uani d . 1 1 . .
    N N2 0.89781(7) 0.4949(2) 0.45228(19) 0.0211(4) Uani d . 1 1 . .
    H H21 0.9103(12) 0.469(4) 0.379(3) 0.045(9) Uiso d . 1 1 . .
    H H22 0.9152(11) 0.471(3) 0.519(3) 0.031(8) Uiso d . 1 1 . .
    N N3 0.87032(8) 0.5796(2) 0.15228(18) 0.0281(4) Uani d . 1 1 . .
    N N4 0.94098(7) 0.3192(2) 0.24687(18) 0.0256(4) Uani d . 1 1 . .
    N N5 0.94187(7) 0.4150(2) -0.04685(19) 0.0254(4) Uani d . 1 1 . .
    H H51 0.9239(12) 0.424(4) -0.115(3) 0.047(9) Uiso d . 1 1 . .
    H H52 0.9272(11) 0.451(4) 0.020(3) 0.037(8) Uiso d . 1 1 . .
    N N6 0.97783(8) 0.3851(2) -0.34610(18) 0.0289(4) Uani d . 1 1 . .
    C C1 0.76004(11) 0.7688(4) 0.2539(2) 0.0391(7) Uani d . 1 1 . .
    H H1A 0.7507 0.8757 0.2628 0.059 Uiso calc R 1 1 . .
    H H1B 0.7301 0.7078 0.2399 0.059 Uiso calc R 1 1 . .
    H H1C 0.7828 0.7579 0.1861 0.059 Uiso calc R 1 1 . .
    C C2 0.76447(8) 0.7425(3) 0.4785(2) 0.0229(5) Uani d . 1 1 . .
    C C3 0.78542(8) 0.7153(3) 0.3660(2) 0.0248(5) Uani d . 1 1 . .
    C C4 0.71332(8) 0.8142(3) 0.4946(2) 0.0289(5) Uani d . 1 1 . .
    H H4A 0.6941 0.8069 0.4193 0.035 Uiso calc R 1 1 . .
    H H4B 0.7169 0.9228 0.5155 0.035 Uiso calc R 1 1 . .
    C C5 0.68597(8) 0.7302(3) 0.5944(2) 0.0290(5) Uani d . 1 1 . .
    H H5A 0.6527 0.7758 0.6064 0.035 Uiso calc R 1 1 . .
    H H5B 0.6814 0.6226 0.5718 0.035 Uiso calc R 1 1 . .
    C C6 0.71544(8) 0.7399(2) 0.7083(2) 0.0228(5) Uani d . 1 1 . .
    C C7 0.69360(8) 0.7612(3) 0.8196(2) 0.0269(5) Uani d . 1 1 . .
    H H7 0.6584 0.7626 0.8266 0.032 Uiso calc R 1 1 . .
    C C8 0.72290(9) 0.7805(3) 0.9206(2) 0.0292(5) Uani d . 1 1 . .
    H H8 0.7076 0.7929 0.9964 0.035 Uiso calc R 1 1 . .
    C C9 0.77457(9) 0.7817(3) 0.9110(2) 0.0278(5) Uani d . 1 1 . .
    H H9 0.7946 0.7990 0.9796 0.033 Uiso calc R 1 1 . .
    C C10 0.79671(8) 0.7576(3) 0.8011(2) 0.0229(5) Uani d . 1 1 . .
    H H10 0.8320 0.7593 0.7946 0.028 Uiso calc R 1 1 . .
    C C11 0.76781(8) 0.7309(2) 0.6998(2) 0.0206(4) Uani d . 1 1 . .
    C C12 0.78952(8) 0.6957(2) 0.5817(2) 0.0208(4) Uani d . 1 1 . .
    C C13 0.83376(7) 0.6109(2) 0.57199(19) 0.0181(4) Uani d . 1 1 . .
    C C14 0.85599(7) 0.5797(2) 0.4602(2) 0.0183(4) Uani d . 1 1 . .
    C C15 0.83135(8) 0.6366(2) 0.3579(2) 0.0213(4) Uani d . 1 1 . .
    C C16 0.85397(7) 0.5328(2) 0.67296(19) 0.0202(4) Uani d . 1 1 . .
    C C17 0.85254(8) 0.6055(3) 0.2431(2) 0.0230(5) Uani d . 1 1 . .
    C C18 1.06712(10) 0.1026(3) -0.2549(2) 0.0305(5) Uani d . 1 1 . .
    H H18A 1.1034 0.1134 -0.2536 0.046 Uiso calc R 1 1 . .
    H H18B 1.0535 0.1591 -0.3228 0.046 Uiso calc R 1 1 . .
    H H18C 1.0584 -0.0049 -0.2626 0.046 Uiso calc R 1 1 . .
    C C19 1.04565(8) 0.1645(2) -0.1407(2) 0.0223(4) Uani d . 1 1 . .
    C C20 1.06385(8) 0.1173(2) -0.0295(2) 0.0215(4) Uani d . 1 1 . .
    C C21 1.10732(8) 0.0077(3) -0.0178(2) 0.0259(5) Uani d . 1 1 . .
    H H21A 1.1112 -0.0505 -0.0928 0.031 Uiso calc R 1 1 . .
    H H21B 1.1384 0.0653 -0.0039 0.031 Uiso calc R 1 1 . .
    C C22 1.09836(9) -0.1007(3) 0.0855(2) 0.0285(5) Uani d . 1 1 . .
    H H22A 1.0694 -0.1661 0.0672 0.034 Uiso calc R 1 1 . .
    H H22B 1.1278 -0.1669 0.0959 0.034 Uiso calc R 1 1 . .
    C C23 1.08876(7) -0.0150(3) 0.1992(2) 0.0235(5) Uani d . 1 1 . .
    C C24 1.10496(8) -0.0667(3) 0.3099(2) 0.0293(5) Uani d . 1 1 . .
    H H24 1.1220 -0.1609 0.3151 0.035 Uiso calc R 1 1 . .
    C C25 1.09665(9) 0.0173(3) 0.4127(2) 0.0302(5) Uani d . 1 1 . .
    H H25 1.1064 -0.0217 0.4882 0.036 Uiso calc R 1 1 . .
    C C26 1.07405(8) 0.1582(3) 0.4049(2) 0.0273(5) Uani d . 1 1 . .
    H H26 1.0701 0.2189 0.4744 0.033 Uiso calc R 1 1 . .
    C C27 1.05719(8) 0.2104(3) 0.2956(2) 0.0222(5) Uani d . 1 1 . .
    H H27 1.0418 0.3071 0.2908 0.027 Uiso calc R 1 1 . .
    C C28 1.06245(8) 0.1233(2) 0.1924(2) 0.0208(4) Uani d . 1 1 . .
    C C29 1.04170(8) 0.1703(2) 0.0757(2) 0.0189(4) Uani d . 1 1 . .
    C C30 0.99925(8) 0.2638(2) 0.06895(19) 0.0188(4) Uani d . 1 1 . .
    C C31 0.98132(8) 0.3191(2) -0.0416(2) 0.0199(4) Uani d . 1 1 . .
    C C32 1.00643(8) 0.2697(2) -0.1454(2) 0.0213(4) Uani d . 1 1 . .
    C C33 0.99065(8) 0.3313(3) -0.2578(2) 0.0234(5) Uani d . 1 1 . .
    C C34 0.96871(8) 0.2955(2) 0.1702(2) 0.0200(4) Uani d . 1 1 . .
loop_
    _atom_site_aniso_label
    _atom_site_aniso_U_11
    _atom_site_aniso_U_22
    _atom_site_aniso_U_33
    _atom_site_aniso_U_12
    _atom_site_aniso_U_13
    _atom_site_aniso_U_23
    N1 0.0289(9) 0.0307(10) 0.0196(9) 0.0063(8) -0.0002(8) 0.0018(8)
    N2 0.0200(8) 0.0266(9) 0.0167(8) 0.0044(7) 0.0001(8) -0.0012(8)
    N3 0.0344(10) 0.0287(10) 0.0210(10) 0.0030(8) 0.0028(9) 0.0007(8)
    N4 0.0239(9) 0.0305(10) 0.0223(9) 0.0050(7) 0.0007(8) 0.0002(8)
    N5 0.0283(9) 0.0297(10) 0.0180(9) 0.0066(8) -0.0039(9) -0.0016(8)
    N6 0.0320(10) 0.0326(11) 0.0221(10) -0.0069(8) -0.0006(9) 0.0013(9)
    C1 0.0415(14) 0.0554(17) 0.0203(12) 0.0196(13) -0.0049(11) 0.0002(13)
    C2 0.0224(11) 0.0263(11) 0.0200(11) 0.0039(8) -0.0023(9) -0.0020(9)
    C3 0.0270(11) 0.0280(11) 0.0194(11) 0.0037(9) -0.0048(9) -0.0005(9)
    C4 0.0249(11) 0.0379(13) 0.0239(12) 0.0110(9) -0.0044(9) -0.0020(10)
    C5 0.0195(10) 0.0338(13) 0.0337(13) 0.0038(9) -0.0023(10) -0.0070(11)
    C6 0.0213(10) 0.0196(10) 0.0275(12) 0.0009(8) 0.0009(9) -0.0002(9)
    C7 0.0219(10) 0.0244(11) 0.0344(13) 0.0030(8) 0.0104(10) 0.0033(10)
    C8 0.0345(12) 0.0303(12) 0.0226(12) 0.0072(9) 0.0103(10) 0.0036(10)
    C9 0.0325(12) 0.0313(12) 0.0197(11) 0.0059(9) 0.0007(10) -0.0018(10)
    C10 0.0224(10) 0.0240(11) 0.0225(11) 0.0017(8) 0.0004(9) -0.0014(9)
    C11 0.0200(10) 0.0188(10) 0.0229(11) 0.0016(8) 0.0024(9) -0.0014(9)
    C12 0.0188(10) 0.0211(11) 0.0224(11) -0.0017(8) -0.0019(9) -0.0017(9)
    C13 0.0178(9) 0.0197(10) 0.0170(10) -0.0005(8) -0.0008(8) -0.0027(8)
    C14 0.0187(9) 0.0183(9) 0.0178(9) -0.0026(7) -0.0008(8) -0.0007(8)
    C15 0.0240(10) 0.0231(10) 0.0169(10) 0.0006(8) -0.0003(9) -0.0017(9)
    C16 0.0173(9) 0.0236(10) 0.0195(11) -0.0005(8) 0.0030(8) -0.0035(9)
    C17 0.0242(10) 0.0235(11) 0.0214(11) 0.0009(8) -0.0027(9) 0.0018(9)
    C18 0.0410(13) 0.0276(12) 0.0229(11) -0.0014(10) 0.0092(11) -0.0054(10)
    C19 0.0277(10) 0.0186(10) 0.0206(10) -0.0034(8) 0.0050(9) -0.0023(9)
    C20 0.0231(10) 0.0185(10) 0.0229(11) -0.0011(8) 0.0054(9) -0.0007(9)
    C21 0.0260(10) 0.0216(10) 0.0299(12) 0.0040(8) 0.0078(9) -0.0008(10)
    C22 0.0298(11) 0.0190(11) 0.0365(13) 0.0040(8) 0.0090(11) 0.0027(10)
    C23 0.0185(10) 0.0224(11) 0.0295(12) 0.0004(8) 0.0037(9) 0.0052(10)
    C24 0.0238(11) 0.0274(12) 0.0367(13) 0.0032(9) 0.0024(10) 0.0089(11)
    C25 0.0265(11) 0.0368(13) 0.0275(12) 0.0015(9) -0.0037(10) 0.0101(11)
    C26 0.0232(10) 0.0347(13) 0.0242(11) 0.0012(9) -0.0015(9) 0.0027(10)
    C27 0.0180(9) 0.0252(11) 0.0235(11) 0.0002(8) 0.0002(8) 0.0034(9)
    C28 0.0196(9) 0.0194(10) 0.0235(11) -0.0002(8) 0.0025(8) 0.0028(9)
    C29 0.0201(10) 0.0152(9) 0.0215(10) -0.0016(7) 0.0014(9) -0.0004(8)
    C30 0.0202(10) 0.0181(10) 0.0180(11) -0.0012(8) 0.0000(8) -0.0017(8)
    C31 0.0202(9) 0.0195(9) 0.0200(10) -0.0028(7) -0.0010(8) -0.0009(9)
    C32 0.0225(10) 0.0228(11) 0.0185(10) -0.0054(8) 0.0000(9) 0.0007(9)
    C33 0.0243(10) 0.0244(11) 0.0215(11) -0.0067(8) 0.0017(9) -0.0024(9)
    C34 0.0198(9) 0.0206(10) 0.0197(11) 0.0007(8) -0.0033(9) 0.0015(8)
_geom_special_details
;
All e.s.d.'s (except the e.s.d. in the dihedral angle between two l.s. planes)
are estimated using the full covariance matrix. The cell e.s.d.'s are taken
into account individually in the estimation of e.s.d.'s in distances, angles
and torsion angles; correlations between e.s.d.'s in cell parameters are only
used when they are defined by crystal symmetry. An approximate (isotropic)
treatment of cell e.s.d.'s is used for estimating e.s.d.'s involving l.s.
planes.
;
loop_
    _geom_bond_atom_site_label_1
    _geom_bond_atom_site_label_2
    _geom_bond_site_symmetry_2
    _geom_bond_distance
    _geom_bond_publ_flag
    N1 C16 . 1.153(3) ?
    N2 C14 . 1.352(3) ?
    N2 H21 . 0.91(4) ?
    N2 H22 . 0.91(3) ?
    N3 C17 . 1.147(3) ?
    N4 C34 . 1.156(3) ?
    N5 C31 . 1.357(3) ?
    N5 H51 . 0.91(4) ?
    N5 H52 . 0.91(3) ?
    N6 C33 . 1.150(3) ?
    C1 C3 . 1.505(3) ?
    C1 H1A . 0.9800 ?
    C1 H1B . 0.9800 ?
    C1 H1C . 0.9800 ?
    C2 C12 . 1.400(3) ?
    C2 C3 . 1.400(3) ?
    C2 C4 . 1.523(3) ?
    C3 C15 . 1.419(3) ?
    C4 C5 . 1.529(4) ?
    C4 H4A . 0.9900 ?
    C4 H4B . 0.9900 ?
    C5 C6 . 1.505(3) ?
    C5 H5A . 0.9900 ?
    C5 H5B . 0.9900 ?
    C6 C7 . 1.391(3) ?
    C6 C11 . 1.412(3) ?
    C7 C8 . 1.388(4) ?
    C7 H7 . 0.9500 ?
    C8 C9 . 1.392(3) ?
    C8 H8 . 0.9500 ?
    C9 C10 . 1.384(3) ?
    C9 H9 . 0.9500 ?
    C10 C11 . 1.395(3) ?
    C10 H10 . 0.9500 ?
    C11 C12 . 1.479(3) ?
    C12 C13 . 1.408(3) ?
    C13 C14 . 1.414(3) ?
    C13 C16 . 1.431(3) ?
    C14 C15 . 1.415(3) ?
    C15 C17 . 1.433(3) ?
    C18 C19 . 1.506(3) ?
    C18 H18A . 0.9800 ?
    C18 H18B . 0.9800 ?
    C18 H18C . 0.9800 ?
    C19 C20 . 1.401(3) ?
    C19 C32 . 1.405(3) ?
    C20 C29 . 1.400(3) ?
    C20 C21 . 1.521(3) ?
    C21 C22 . 1.520(3) ?
    C21 H21A . 0.9900 ?
    C21 H21B . 0.9900 ?
    C22 C23 . 1.504(3) ?
    C22 H22A . 0.9900 ?
    C22 H22B . 0.9900 ?
    C23 C24 . 1.391(3) ?
    C23 C28 . 1.411(3) ?
    C24 C25 . 1.388(4) ?
    C24 H24 . 0.9500 ?
    C25 C26 . 1.386(3) ?
    C25 H25 . 0.9500 ?
    C26 C27 . 1.385(3) ?
    C26 H26 . 0.9500 ?
    C27 C28 . 1.394(3) ?
    C27 H27 . 0.9500 ?
    C28 C29 . 1.481(3) ?
    C29 C30 . 1.409(3) ?
    C30 C31 . 1.416(3) ?
    C30 C34 . 1.427(3) ?
    C31 C32 . 1.413(3) ?
    C32 C33 . 1.435(3) ?
loop_
    _geom_angle_atom_site_label_1
    _geom_angle_atom_site_label_2
    _geom_angle_atom_site_label_3
    _geom_angle_site_symmetry_1
    _geom_angle_site_symmetry_3
    _geom_angle
    _geom_angle_publ_flag
    C14 N2 H21 . . 120(2) ?
    C14 N2 H22 . . 120.1(18) ?
    H21 N2 H22 . . 119(2) ?
    C31 N5 H51 . . 120(2) ?
    C31 N5 H52 . . 121.3(19) ?
    H51 N5 H52 . . 116(3) ?
    C3 C1 H1A . . 109.5 ?
    C3 C1 H1B . . 109.5 ?
    H1A C1 H1B . . 109.5 ?
    C3 C1 H1C . . 109.5 ?
    H1A C1 H1C . . 109.5 ?
    H1B C1 H1C . . 109.5 ?
    C12 C2 C3 . . 119.95(19) ?
    C12 C2 C4 . . 117.3(2) ?
    C3 C2 C4 . . 122.7(2) ?
    C2 C3 C15 . . 119.4(2) ?
    C2 C3 C1 . . 121.0(2) ?
    C15 C3 C1 . . 119.6(2) ?
    C2 C4 C5 . . 108.60(19) ?
    C2 C4 H4A . . 110.0 ?
    C5 C4 H4A . . 110.0 ?
    C2 C4 H4B . . 110.0 ?
    C5 C4 H4B . . 110.0 ?
    H4A C4 H4B . . 108.3 ?
    C6 C5 C4 . . 109.88(18) ?
    C6 C5 H5A . . 109.7 ?
    C4 C5 H5A . . 109.7 ?
    C6 C5 H5B . . 109.7 ?
    C4 C5 H5B . . 109.7 ?
    H5A C5 H5B . . 108.2 ?
    C7 C6 C11 . . 119.2(2) ?
    C7 C6 C5 . . 123.12(19) ?
    C11 C6 C5 . . 117.6(2) ?
    C8 C7 C6 . . 120.5(2) ?
    C8 C7 H7 . . 119.7 ?
    C6 C7 H7 . . 119.7 ?
    C7 C8 C9 . . 120.2(2) ?
    C7 C8 H8 . . 119.9 ?
    C9 C8 H8 . . 119.9 ?
    C10 C9 C8 . . 119.7(2) ?
    C10 C9 H9 . . 120.1 ?
    C8 C9 H9 . . 120.1 ?
    C9 C10 C11 . . 120.72(19) ?
    C9 C10 H10 . . 119.6 ?
    C11 C10 H10 . . 119.6 ?
    C10 C11 C6 . . 119.3(2) ?
    C10 C11 C12 . . 122.96(18) ?
    C6 C11 C12 . . 117.7(2) ?
    C2 C12 C13 . . 119.9(2) ?
    C2 C12 C11 . . 119.17(18) ?
    C13 C12 C11 . . 120.9(2) ?
    C12 C13 C14 . . 121.84(19) ?
    C12 C13 C16 . . 120.98(19) ?
    C14 C13 C16 . . 116.51(18) ?
    N2 C14 C13 . . 121.1(2) ?
    N2 C14 C15 . . 122.1(2) ?
    C13 C14 C15 . . 116.78(17) ?
    C14 C15 C3 . . 121.9(2) ?
    C14 C15 C17 . . 118.24(18) ?
    C3 C15 C17 . . 119.8(2) ?
    N1 C16 C13 . . 175.4(2) ?
    N3 C17 C15 . . 178.7(2) ?
    C19 C18 H18A . . 109.5 ?
    C19 C18 H18B . . 109.5 ?
    H18A C18 H18B . . 109.5 ?
    C19 C18 H18C . . 109.5 ?
    H18A C18 H18C . . 109.5 ?
    H18B C18 H18C . . 109.5 ?
    C20 C19 C32 . . 119.4(2) ?
    C20 C19 C18 . . 121.0(2) ?
    C32 C19 C18 . . 119.6(2) ?
    C29 C20 C19 . . 120.04(18) ?
    C29 C20 C21 . . 117.8(2) ?
    C19 C20 C21 . . 122.2(2) ?
    C22 C21 C20 . . 110.08(18) ?
    C22 C21 H21A . . 109.6 ?
    C20 C21 H21A . . 109.6 ?
    C22 C21 H21B . . 109.6 ?
    C20 C21 H21B . . 109.6 ?
    H21A C21 H21B . . 108.2 ?
    C23 C22 C21 . . 110.84(19) ?
    C23 C22 H22A . . 109.5 ?
    C21 C22 H22A . . 109.5 ?
    C23 C22 H22B . . 109.5 ?
    C21 C22 H22B . . 109.5 ?
    H22A C22 H22B . . 108.1 ?
    C24 C23 C28 . . 119.2(2) ?
    C24 C23 C22 . . 122.5(2) ?
    C28 C23 C22 . . 118.3(2) ?
    C25 C24 C23 . . 121.0(2) ?
    C25 C24 H24 . . 119.5 ?
    C23 C24 H24 . . 119.5 ?
    C26 C25 C24 . . 119.8(2) ?
    C26 C25 H25 . . 120.1 ?
    C24 C25 H25 . . 120.1 ?
    C25 C26 C27 . . 119.8(2) ?
    C25 C26 H26 . . 120.1 ?
    C27 C26 H26 . . 120.1 ?
    C26 C27 C28 . . 121.2(2) ?
    C26 C27 H27 . . 119.4 ?
    C28 C27 H27 . . 119.4 ?
    C27 C28 C23 . . 118.8(2) ?
    C27 C28 C29 . . 122.69(19) ?
    C23 C28 C29 . . 118.5(2) ?
    C20 C29 C30 . . 119.6(2) ?
    C20 C29 C28 . . 119.34(18) ?
    C30 C29 C28 . . 121.0(2) ?
    C29 C30 C31 . . 121.6(2) ?
    C29 C30 C34 . . 122.5(2) ?
    C31 C30 C34 . . 115.62(18) ?
    N5 C31 C32 . . 122.0(2) ?
    N5 C31 C30 . . 121.2(2) ?
    C32 C31 C30 . . 116.83(18) ?
    C19 C32 C31 . . 122.0(2) ?
    C19 C32 C33 . . 120.3(2) ?
    C31 C32 C33 . . 117.64(19) ?
    N6 C33 C32 . . 177.8(2) ?
    N4 C34 C30 . . 175.0(2) ?
loop_
    _geom_torsion_atom_site_label_1
    _geom_torsion_atom_site_label_2
    _geom_torsion_atom_site_label_3
    _geom_torsion_atom_site_label_4
    _geom_torsion_site_symmetry_1
    _geom_torsion_site_symmetry_2
    _geom_torsion_site_symmetry_3
    _geom_torsion_site_symmetry_4
    _geom_torsion
    _geom_torsion_publ_flag
    C12 C2 C3 C15 . . . . 1.7(3) ?
    C4 C2 C3 C15 . . . . -174.7(2) ?
    C12 C2 C3 C1 . . . . -178.1(2) ?
    C4 C2 C3 C1 . . . . 5.5(4) ?
    C12 C2 C4 C5 . . . . -38.2(3) ?
    C3 C2 C4 C5 . . . . 138.3(2) ?
    C2 C4 C5 C6 . . . . 59.0(3) ?
    C4 C5 C6 C7 . . . . 140.4(2) ?
    C4 C5 C6 C11 . . . . -37.8(3) ?
    C11 C6 C7 C8 . . . . 3.0(3) ?
    C5 C6 C7 C8 . . . . -175.2(2) ?
    C6 C7 C8 C9 . . . . 1.3(3) ?
    C7 C8 C9 C10 . . . . -2.5(4) ?
    C8 C9 C10 C11 . . . . -0.5(3) ?
    C9 C10 C11 C6 . . . . 4.7(3) ?
    C9 C10 C11 C12 . . . . -176.3(2) ?
    C7 C6 C11 C10 . . . . -5.9(3) ?
    C5 C6 C11 C10 . . . . 172.4(2) ?
    C7 C6 C11 C12 . . . . 175.08(19) ?
    C5 C6 C11 C12 . . . . -6.6(3) ?
    C3 C2 C12 C13 . . . . -5.0(3) ?
    C4 C2 C12 C13 . . . . 171.6(2) ?
    C3 C2 C12 C11 . . . . 177.5(2) ?
    C4 C2 C12 C11 . . . . -5.9(3) ?
    C10 C11 C12 C2 . . . . -148.5(2) ?
    C6 C11 C12 C2 . . . . 30.5(3) ?
    C10 C11 C12 C13 . . . . 34.1(3) ?
    C6 C11 C12 C13 . . . . -147.0(2) ?
    C2 C12 C13 C14 . . . . 4.5(3) ?
    C11 C12 C13 C14 . . . . -178.06(19) ?
    C2 C12 C13 C16 . . . . -165.8(2) ?
    C11 C12 C13 C16 . . . . 11.7(3) ?
    C12 C13 C14 N2 . . . . -178.4(2) ?
    C16 C13 C14 N2 . . . . -7.7(3) ?
    C12 C13 C14 C15 . . . . -0.6(3) ?
    C16 C13 C14 C15 . . . . 170.03(19) ?
    N2 C14 C15 C3 . . . . 175.0(2) ?
    C13 C14 C15 C3 . . . . -2.7(3) ?
    N2 C14 C15 C17 . . . . -1.5(3) ?
    C13 C14 C15 C17 . . . . -179.2(2) ?
    C2 C3 C15 C14 . . . . 2.2(3) ?
    C1 C3 C15 C14 . . . . -178.0(2) ?
    C2 C3 C15 C17 . . . . 178.7(2) ?
    C1 C3 C15 C17 . . . . -1.5(4) ?
    C32 C19 C20 C29 . . . . 2.5(3) ?
    C18 C19 C20 C29 . . . . -176.8(2) ?
    C32 C19 C20 C21 . . . . -177.9(2) ?
    C18 C19 C20 C21 . . . . 2.8(3) ?
    C29 C20 C21 C22 . . . . 37.7(3) ?
    C19 C20 C21 C22 . . . . -141.9(2) ?
    C20 C21 C22 C23 . . . . -55.3(3) ?
    C21 C22 C23 C24 . . . . -144.8(2) ?
    C21 C22 C23 C28 . . . . 35.0(3) ?
    C28 C23 C24 C25 . . . . -1.5(3) ?
    C22 C23 C24 C25 . . . . 178.2(2) ?
    C23 C24 C25 C26 . . . . -3.2(4) ?
    C24 C25 C26 C27 . . . . 3.9(3) ?
    C25 C26 C27 C28 . . . . 0.1(3) ?
    C26 C27 C28 C23 . . . . -4.7(3) ?
    C26 C27 C28 C29 . . . . 175.5(2) ?
    C24 C23 C28 C27 . . . . 5.4(3) ?
    C22 C23 C28 C27 . . . . -174.4(2) ?
    C24 C23 C28 C29 . . . . -174.83(19) ?
    C22 C23 C28 C29 . . . . 5.4(3) ?
    C19 C20 C29 C30 . . . . 3.8(3) ?
    C21 C20 C29 C30 . . . . -175.78(19) ?
    C19 C20 C29 C28 . . . . -178.0(2) ?
    C21 C20 C29 C28 . . . . 2.4(3) ?
    C27 C28 C29 C20 . . . . 154.0(2) ?
    C23 C28 C29 C20 . . . . -25.7(3) ?
    C27 C28 C29 C30 . . . . -27.8(3) ?
    C23 C28 C29 C30 . . . . 152.4(2) ?
    C20 C29 C30 C31 . . . . -6.8(3) ?
    C28 C29 C30 C31 . . . . 175.05(19) ?
    C20 C29 C30 C34 . . . . 166.3(2) ?
    C28 C29 C30 C34 . . . . -11.8(3) ?
    C29 C30 C31 N5 . . . . -176.8(2) ?
    C34 C30 C31 N5 . . . . 9.6(3) ?
    C29 C30 C31 C32 . . . . 3.2(3) ?
    C34 C30 C31 C32 . . . . -170.37(19) ?
    C20 C19 C32 C31 . . . . -6.2(3) ?
    C18 C19 C32 C31 . . . . 173.1(2) ?
    C20 C19 C32 C33 . . . . 173.6(2) ?
    C18 C19 C32 C33 . . . . -7.2(3) ?
    N5 C31 C32 C19 . . . . -176.7(2) ?
    C30 C31 C32 C19 . . . . 3.3(3) ?
    N5 C31 C32 C33 . . . . 3.5(3) ?
    C30 C31 C32 C33 . . . . -176.46(19) ?
loop_
    _geom_hbond_atom_site_label_D
    _geom_hbond_atom_site_label_H
    _geom_hbond_atom_site_label_A
    _geom_hbond_site_symmetry_A
    _geom_hbond_distance_DH
    _geom_hbond_distance_HA
    _geom_hbond_distance_DA
    _geom_hbond_angle_DHA
    _geom_hbond_publ_flag
    N2 H21 N4 . 0.91(4) 2.15(4) 3.007(3) 156(3) yes
    N2 H22 N6 1_556 0.91(3) 2.38(3) 3.265(3) 164(2) yes
    N5 H51 N1 1_554 0.91(4) 2.12(4) 3.012(3) 168(3) yes
    N5 H52 N3 . 0.91(3) 2.41(3) 3.283(3) 161(3) yes
