# Supplementary material for: 3-Amino-1-methyl-9,10-dihydro­phenanthrene-2,4-dicarbonitrile
Source: Acta Crystallogr Sect E Struct Rep Online. 2011 Sep 14;67(Pt 10):o2569. doi: 10.1107/S1600536811035008 (PMC3201274; doi:10.1107/S1600536811035008)
Supplement: Supplementary file 2 [file e-67-o2569-Isup2.hkl]

# 
# h,k,l, Fc-squared, Fo-squared, sigma(Fo-squared) and status flag 
# 
data_I
_shelx_title '  Pna21  1933 Friedel pairs' 
_shelx_refln_list_code          4 
_shelx_F_calc_maximum      326.99 
_exptl_crystal_F_000      1088.00 
_reflns_d_resolution_high  0.7998 
 
loop_ 
 _symmetry_equiv_pos_as_xyz 
 'x, y, z' 
 '-x, -y, z+1/2' 
 'x+1/2, -y+1/2, z' 
 '-x+1/2, y+1/2, z+1/2' 
 
_cell_length_a    26.8587 
_cell_length_b     8.8158 
_cell_length_c    11.2035 
_cell_angle_alpha  90.000 
_cell_angle_beta   90.000 
_cell_angle_gamma  90.000 
 
_shelx_F_squared_multiplier     1.000 
 
loop_ 
 _refln_index_h 
 _refln_index_k 
 _refln_index_l 
 _refln_F_squared_calc 
 _refln_F_squared_meas 
 _refln_F_squared_sigma 
 _refln_observed_status 
   2   0   0     1847.11     1761.06     13.34 o 
   4   0   0     2051.99     1855.89     19.46 o 
   6   0   0     8590.22     7617.62     48.61 o 
   8   0   0      526.67      445.84     14.34 o 
  10   0   0      194.81      195.77     10.97 o 
  12   0   0     1188.15     1180.78     29.59 o 
  14   0   0     4959.29     5068.85     68.49 o 
  16   0   0       76.70      101.06     11.45 o 
  18   0   0     2656.52     2714.33     60.99 o 
  20   0   0      612.39      713.84     22.07 o 
  22   0   0       42.77       41.64      7.48 o 
  24   0   0     1242.09     1303.19     39.50 o 
  26   0   0      905.30     1014.29     35.09 o 
  28   0   0      121.08      124.51     13.14 o 
  30   0   0      435.61      442.79     20.24 o 
   1   1   0      294.15      286.57      4.78 o 
   2   1   0     3573.34     3216.25     18.32 o 
   3   1   0     5900.49     5391.71     26.51 o 
   4   1   0        0.34        1.28      1.07 o 
   5   1   0    14473.57    13090.05     40.32 o 
   6   1   0      566.02      620.85     17.06 o 
   7   1   0    20846.02    19506.21     77.49 o 
   8   1   0      121.09      114.72     20.23 o 
   9   1   0       12.37       10.21      2.53 o 
  10   1   0      197.52      212.12      8.14 o 
  11   1   0     4244.82     4119.40     40.37 o 
  12   1   0    14382.94    14475.54     72.75 o 
  13   1   0      727.59      743.33     33.59 o 
  14   1   0       10.44       13.22      3.64 o 
  15   1   0      804.27      758.52     19.84 o 
  16   1   0     1105.97     1179.14     25.82 o 
  17   1   0      360.42      314.45     21.16 o 
  18   1   0        0.00        1.72      5.59 o 
  19   1   0      194.93      177.49      9.42 o 
  20   1   0       21.23       13.62      2.94 o 
  21   1   0      122.66      125.32      7.41 o 
  22   1   0        0.08       -4.12      4.12 o 
  23   1   0       61.22       49.61      7.16 o 
  24   1   0      207.77      172.81      9.77 o 
  25   1   0       43.93       37.12      5.61 o 
  26   1   0      558.64      515.55     16.15 o 
  27   1   0      106.50      113.49      8.20 o 
  28   1   0      112.66       93.21      8.17 o 
  29   1   0        7.58        7.06      5.10 o 
  30   1   0      720.95      715.02     21.32 o 
  31   1   0       87.84       64.50      8.56 o 
  32   1   0       29.23       39.35      9.49 o 
   0   2   0    29341.06    26631.56    258.49 o 
   1   2   0      169.04      180.38      6.93 o 
   2   2   0    14308.97    12904.20     50.33 o 
   3   2   0     9715.17     9131.88     40.06 o 
   4   2   0   106923.09    99164.10    671.90 o 
   5   2   0    58523.00    52672.26    208.41 o 
   6   2   0     2434.34     2192.61     23.85 o 
   7   2   0     6505.08     6265.30     42.44 o 
   8   2   0     3373.80     3105.21     31.67 o 
   9   2   0       17.44       18.73      3.56 o 
  10   2   0       49.82       56.79      7.56 o 
  11   2   0      113.13       88.71      9.60 o 
  12   2   0     1078.04     1037.99     31.74 o 
  13   2   0     2181.35     2293.19     49.23 o 
  14   2   0     2695.84     2870.44     57.23 o 
  15   2   0      201.87      240.58     17.68 o 
  16   2   0      287.50      269.10     19.68 o 
  17   2   0     1081.07     1055.04     40.11 o 
  18   2   0      938.62      913.18     28.33 o 
  19   2   0     1439.88     1529.02     22.75 o 
  20   2   0      337.58      347.45     11.61 o 
  21   2   0      357.75      371.56     13.91 o 
  22   2   0        5.11        3.37      4.38 o 
  23   2   0       47.95       42.63      6.59 o 
  24   2   0      338.58      360.58     15.76 o 
  25   2   0       64.09       56.84      7.40 o 
  26   2   0      418.43      416.31     16.66 o 
  27   2   0        0.01        0.30      5.09 o 
  28   2   0        8.07        2.58      4.74 o 
  29   2   0      102.10      115.58     12.13 o 
  30   2   0       17.50       33.75      7.62 o 
  31   2   0       96.40       96.30     16.33 o 
  32   2   0       31.00       24.76      6.87 o 
   1   3   0      311.23      353.39      7.73 o 
   2   3   0     1900.56     1993.44     18.94 o 
   3   3   0       17.36        9.82      2.53 o 
   4   3   0     2185.08     2058.52     19.77 o 
   5   3   0     7424.37     7113.07     62.04 o 
   6   3   0     1039.99      922.83     15.05 o 
   7   3   0      780.94      789.38     17.27 o 
   8   3   0     6423.76     6504.60     69.35 o 
   9   3   0     4663.78     5138.98    113.74 o 
  10   3   0     2753.30     2701.64     69.22 o 
  11   3   0     2172.87     2322.77     34.41 o 
  12   3   0      436.72      428.76     19.53 o 
  13   3   0      237.86      291.32     13.68 o 
  14   3   0      696.29      702.84     21.69 o 
  15   3   0      746.88      837.84     24.52 o 
  16   3   0     1074.84     1097.92     41.45 o 
  17   3   0      335.34      354.75     18.85 o 
  18   3   0        9.94       14.39      3.56 o 
  19   3   0      315.82      315.21     10.05 o 
  20   3   0        0.10       -2.97      2.97 o 
  21   3   0      496.24      470.74     13.76 o 
  22   3   0      226.19      193.48      9.25 o 
  23   3   0        7.95        6.16      4.49 o 
  24   3   0       10.56       10.65      5.23 o 
  25   3   0       41.81       30.16      6.16 o 
  26   3   0      760.06      720.17     24.31 o 
  27   3   0      253.76      231.40     14.12 o 
  28   3   0      124.96      129.88     10.32 o 
  29   3   0        5.44        4.88      4.71 o 
  30   3   0       21.91       11.58      5.11 o 
  31   3   0       21.20       13.69      6.29 o 
   0   4   0     4201.52     4119.17     53.79 o 
   1   4   0     1831.80     1962.77     37.32 o 
   2   4   0     9795.64     9730.63    128.83 o 
   3   4   0     2266.18     2517.05     34.06 o 
   4   4   0     2180.57     2332.87     35.08 o 
   5   4   0      382.34      408.80     13.58 o 
   6   4   0     1093.77     1171.09     21.37 o 
   7   4   0      668.27      689.43     14.68 o 
   8   4   0     3211.27     3638.01     39.45 o 
   9   4   0     1505.36     1546.67     29.88 o 
  10   4   0     7935.07     8525.15     70.80 o 
  11   4   0       28.99       33.74      6.03 o 
  12   4   0      192.36      201.85     13.84 o 
  13   4   0        0.08       -1.53      5.98 o 
  14   4   0        7.53        9.21      6.65 o 
  15   4   0      170.81      208.87     19.60 o 
  16   4   0      360.16      421.00     14.46 o 
  17   4   0      102.97      107.18      6.61 o 
  18   4   0        2.17       -0.71      3.59 o 
  19   4   0      196.58      172.82      9.49 o 
  20   4   0      519.78      502.96     15.64 o 
  21   4   0       35.97       45.50      5.56 o 
  22   4   0     1040.06     1083.36     22.93 o 
  23   4   0      249.81      248.14     11.31 o 
  24   4   0        3.18        6.18      4.16 o 
  25   4   0       55.80       35.10      5.71 o 
  26   4   0      356.82      353.98     16.18 o 
  27   4   0       25.07       14.31      5.30 o 
  28   4   0        5.12       -3.71      4.16 o 
  29   4   0       48.65       46.37      6.48 o 
  30   4   0        1.43       -3.43      4.21 o 
   1   5   0       96.48      110.28      7.87 o 
   2   5   0      940.47      978.71     26.20 o 
   3   5   0      798.48      881.84     24.98 o 
   4   5   0      565.15      560.19     23.30 o 
   5   5   0      555.68      675.75     25.70 o 
   6   5   0      103.38      119.31      8.11 o 
   7   5   0      877.13     1011.92     36.61 o 
   8   5   0        1.72       -2.06      5.15 o 
   9   5   0     1818.24     2037.01     43.55 o 
  10   5   0     2428.26     2538.92     96.67 o 
  11   5   0      102.94       90.02     12.22 o 
  12   5   0      106.34      123.16     16.29 o 
  13   5   0       68.69       84.02      8.68 o 
  14   5   0     1113.75     1209.38     29.41 o 
  15   5   0      369.15      363.67     21.60 o 
  16   5   0      361.65      371.04     20.74 o 
  17   5   0       12.04        8.08      7.10 o 
  18   5   0      213.09      204.63     11.69 o 
  19   5   0      254.74      265.42     13.19 o 
  20   5   0        2.34        5.35      4.21 o 
  21   5   0      174.77      148.51     10.10 o 
  22   5   0      696.98      632.96     19.29 o 
  23   5   0       88.60       64.40      7.73 o 
  24   5   0        0.42       -3.84      3.84 o 
  25   5   0       87.32       94.65      8.19 o 
  26   5   0       78.21       75.09      7.01 o 
  27   5   0       31.86       26.66      8.72 o 
  28   5   0       20.77       16.59      7.40 o 
   0   6   0     1035.85     1026.94     34.28 o 
   1   6   0      217.29      226.97     26.33 o 
   2   6   0     3224.38     3341.06     60.07 o 
   3   6   0        0.31        4.35      5.27 o 
   4   6   0      187.97      173.59     11.56 o 
   5   6   0      366.53      362.95     21.22 o 
   6   6   0      232.81      245.06     11.86 o 
   7   6   0       23.44       24.81      6.24 o 
   8   6   0      196.72      201.52     13.55 o 
   9   6   0      135.31      169.65     10.71 o 
  10   6   0       52.31       50.93      6.52 o 
  11   6   0       31.08       28.31      5.58 o 
  12   6   0        5.34        2.21      4.02 o 
  13   6   0      166.57      177.06     10.71 o 
  14   6   0      783.50      773.39     23.99 o 
  15   6   0       63.08       41.45      9.55 o 
  16   6   0      481.70      446.15     24.63 o 
  17   6   0      373.78      370.39     18.39 o 
  18   6   0        3.09        2.98      5.15 o 
  19   6   0       12.70        6.09      7.51 o 
  20   6   0        0.06        4.21      5.19 o 
  21   6   0      109.23      117.14     10.80 o 
  22   6   0        7.74        7.43      4.61 o 
  23   6   0       11.45       13.83      5.95 o 
  24   6   0      195.55      184.73     13.13 o 
  25   6   0       63.95       58.85      7.39 o 
  26   6   0       66.53       58.55      6.53 o 
  27   6   0       49.18       40.22      7.40 o 
   1   7   0     1104.03     1146.01     26.59 o 
   2   7   0      340.27      340.33     12.21 o 
   3   7   0       68.51       67.01      7.39 o 
   4   7   0        1.62       18.91      5.46 o 
   5   7   0        6.81        8.07      3.82 o 
   6   7   0       17.11       30.42      6.11 o 
   7   7   0      103.41       96.66     13.30 o 
   8   7   0       17.77       11.65      4.94 o 
   9   7   0       41.17       33.62      6.59 o 
  10   7   0        9.86       10.09      6.12 o 
  11   7   0      558.36      616.09     28.27 o 
  12   7   0      649.05      657.21     30.23 o 
  13   7   0      107.25       91.50     12.71 o 
  14   7   0      163.90      205.29     17.14 o 
  15   7   0      456.50      490.41     20.80 o 
  16   7   0       41.23       35.57      5.63 o 
  17   7   0       71.09       55.76      7.30 o 
  18   7   0     1196.32     1188.62     29.57 o 
  19   7   0        1.61        1.70      6.22 o 
  20   7   0      303.38      297.87     17.23 o 
  21   7   0       25.99       18.85      6.38 o 
  22   7   0       69.12       67.86      8.26 o 
  23   7   0       92.98       87.33      8.32 o 
  24   7   0       13.50       15.53     12.89 o 
  25   7   0       46.53       30.94      6.23 o 
   0   8   0      705.18      718.15     32.10 o 
   1   8   0      226.44      226.53     13.27 o 
   2   8   0      250.46      239.25     15.56 o 
   3   8   0       84.66       71.67      9.21 o 
   4   8   0        6.09       -3.43      7.32 o 
   5   8   0      193.49      191.25     13.81 o 
   6   8   0       70.17       82.95     12.25 o 
   7   8   0      112.67       94.02     11.87 o 
   8   8   0       25.51       29.12      9.94 o 
   9   8   0      107.13       99.64     12.60 o 
  10   8   0      340.02      371.21     18.80 o 
  11   8   0      276.43      303.25     15.81 o 
  12   8   0     1125.94     1091.34     43.76 o 
  13   8   0       44.18       32.95      6.79 o 
  14   8   0       39.65       40.11      5.50 o 
  15   8   0        2.93        0.87      3.47 o 
  16   8   0       13.23       14.51      4.26 o 
  17   8   0       29.70       24.12      4.51 o 
  18   8   0       62.11       50.49      7.00 o 
  19   8   0       26.09       18.15      4.33 o 
  20   8   0       25.71       22.81      4.86 o 
  21   8   0        5.94       -5.26     11.37 o 
  22   8   0       11.10       -1.02      5.32 o 
  23   8   0       36.34       28.32      5.54 o 
   1   9   0        0.68        7.72      4.73 o 
   2   9   0       11.71       12.28      4.89 o 
   3   9   0        5.90       11.90      7.96 o 
   4   9   0      257.85      246.42     12.42 o 
   5   9   0      364.54      391.35     23.25 o 
   6   9   0      156.50      165.92     21.50 o 
   7   9   0      239.32      241.10     24.59 o 
   8   9   0        7.44       18.78     21.69 o 
   9   9   0       12.74        3.74      9.29 o 
  10   9   0       27.77       25.26      5.45 o 
  11   9   0       20.15       11.31      4.25 o 
  12   9   0        1.58       -2.13      5.87 o 
  13   9   0        5.95        0.48      4.19 o 
  14   9   0      188.22      172.94     11.15 o 
  15   9   0      392.80      358.51     17.64 o 
  16   9   0      232.41      236.39     11.25 o 
  17   9   0       36.67       32.69      6.79 o 
  18   9   0       28.74       17.90      5.07 o 
  19   9   0        9.25       -3.15      3.15 o 
   0  10   0      243.65      286.89     23.54 o 
   1  10   0        1.50        5.20     19.06 o 
   2  10   0      154.39      171.36     23.57 o 
   3  10   0       51.74       52.43      7.24 o 
   4  10   0      175.00      179.33     18.52 o 
   5  10   0       65.12       77.43     12.80 o 
   6  10   0      181.42      227.83     20.22 o 
   7  10   0      378.34      401.84     25.34 o 
   8  10   0       42.14       27.37      8.16 o 
   9  10   0       20.78       12.64      5.98 o 
  10  10   0        0.10        3.36      4.65 o 
  11  10   0       34.60       43.71      7.80 o 
  12  10   0        2.05       -4.54      4.54 o 
  13  10   0       98.71       85.73      8.39 o 
   2   0   1     7046.65     6702.32     36.13 o 
   4   0   1     5644.35     5159.99     37.97 o 
   6   0   1     2223.19     1920.22     19.50 o 
   8   0   1      961.86      862.90     14.77 o 
  10   0   1      576.71      523.28     18.47 o 
  12   0   1      688.13      645.88     26.27 o 
  14   0   1     1961.54     1949.61     56.67 o 
  16   0   1     1330.17     1280.99     37.55 o 
  18   0   1      825.49      872.72     34.15 o 
  20   0   1       15.08       17.81      3.22 o 
  22   0   1      317.44      275.19     10.67 o 
  24   0   1       49.14       54.90      6.00 o 
  26   0   1      186.50      156.60     10.55 o 
  28   0   1      156.87      141.44     10.99 o 
  30   0   1      369.48      380.36     15.50 o 
  32   0   1      103.10      131.30     14.20 o 
   0   1   1    24786.71    22510.28     41.69 o 
   1   1   1     2080.02     1887.86     15.85 o 
   2   1   1     3779.23     3431.04     14.94 o 
   3   1   1     4224.11     3837.49     12.25 o 
   4   1   1     7054.36     6473.88     18.92 o 
   5   1   1     4706.63     4352.09     17.51 o 
   6   1   1     4880.26     4541.82     24.04 o 
   7   1   1     2238.83     2084.61     23.46 o 
   8   1   1    12976.85    11936.92     43.78 o 
   9   1   1     2185.56     2055.45     19.25 o 
  10   1   1      246.43      237.65      7.15 o 
  11   1   1        6.89       13.15      2.54 o 
  12   1   1     1930.25     1910.82     26.71 o 
  13   1   1     1834.65     1856.98     22.94 o 
  14   1   1      188.30      220.33      8.62 o 
  15   1   1      882.93      864.09     17.43 o 
  16   1   1       38.46       49.01      4.98 o 
  17   1   1      794.78      768.95     21.41 o 
  18   1   1      568.33      548.46     18.97 o 
  19   1   1      332.29      332.57      7.73 o 
  20   1   1      186.45      192.26      5.74 o 
  21   1   1        7.98        5.48      2.30 o 
  22   1   1       12.15       16.89      2.88 o 
  23   1   1       55.40       46.66      4.19 o 
  24   1   1      247.49      214.65      7.66 o 
  25   1   1       14.09       16.33      3.30 o 
  26   1   1       98.84       87.76      5.23 o 
  27   1   1       68.46       59.27      4.59 o 
  28   1   1      200.07      189.18      8.19 o 
  29   1   1       45.25       42.36      4.31 o 
  30   1   1       54.01       45.13      5.84 o 
  31   1   1       72.28       69.83      5.97 o 
  32   1   1      130.42      126.06     13.85 o 
  33   1   1       13.79        7.79      4.95 o 
   1   2   1     2249.29     2054.03     20.05 o 
   2   2   1     5882.49     5444.64     34.76 o 
   3   2   1     2713.87     2527.20     20.32 o 
   4   2   1      151.31      133.99      2.43 o 
   5   2   1     2126.64     2026.85      9.78 o 
   6   2   1     1317.12     1237.95      8.34 o 
   7   2   1     3832.51     3603.39     20.91 o 
   8   2   1       93.28       94.10      3.09 o 
   9   2   1       86.79       91.98      3.71 o 
  10   2   1      265.64      287.43      5.86 o 
  11   2   1      274.90      285.53      7.27 o 
  12   2   1     1480.79     1445.46     31.84 o 
  13   2   1     1872.79     1924.08     23.16 o 
  14   2   1      147.21      154.50     10.00 o 
  15   2   1      799.33      775.86     23.75 o 
  16   2   1      197.99      216.29     12.72 o 
  17   2   1      165.14      157.80     12.22 o 
  18   2   1      159.26      154.35      9.96 o 
  19   2   1      426.23      421.52      9.96 o 
  20   2   1      216.17      223.32      6.80 o 
  21   2   1      251.13      255.99      8.07 o 
  22   2   1       48.15       44.59      4.10 o 
  23   2   1       40.75       33.01      4.06 o 
  24   2   1      106.25       96.40      6.27 o 
  25   2   1       75.33       61.31      5.38 o 
  26   2   1      559.21      542.73     13.31 o 
  27   2   1       77.73       75.48      5.64 o 
  28   2   1        6.72        2.42      3.73 o 
  29   2   1       78.40       69.39      6.24 o 
  30   2   1       37.17       29.73      5.78 o 
  31   2   1       39.77       40.03      5.56 o 
  32   2   1       33.05       24.96      6.95 o 
   0   3   1    25587.45    24467.41     78.42 o 
   1   3   1      999.67     1145.12     82.49 o 
   2   3   1      295.94      296.82      4.94 o 
   3   3   1     4405.23     4257.61     51.93 o 
   4   3   1     2630.91     2623.14     25.17 o 
   5   3   1      779.82      785.73      9.81 o 
   6   3   1      125.06      118.98      4.14 o 
   7   3   1      671.78      686.65      9.95 o 
   8   3   1     3689.41     3793.19     28.59 o 
   9   3   1      710.89      764.07     12.10 o 
  10   3   1     3593.98     3714.29     29.32 o 
  11   3   1     1277.92     1306.79     17.26 o 
  12   3   1     1770.32     1776.48     26.88 o 
  13   3   1     2906.70     2792.21     34.95 o 
  14   3   1      353.33      360.26     13.31 o 
  15   3   1      208.58      230.51     11.30 o 
  16   3   1       27.64       16.68      5.40 o 
  17   3   1       87.15       86.23      5.12 o 
  18   3   1      279.59      281.82      7.17 o 
  19   3   1      702.64      678.91     11.09 o 
  20   3   1       21.46       19.10      2.73 o 
  21   3   1       72.16       80.72      4.74 o 
  22   3   1      176.61      184.84      6.45 o 
  23   3   1      223.26      223.44      8.33 o 
  24   3   1      448.32      446.83     12.17 o 
  25   3   1      124.00      121.06      7.23 o 
  26   3   1       37.55       37.20      4.57 o 
  27   3   1      172.35      171.73      8.61 o 
  28   3   1       45.77       39.61      4.80 o 
  29   3   1       31.08       22.39      4.15 o 
  30   3   1       61.24       58.23      6.15 o 
  31   3   1       20.13       23.96      5.12 o 
   1   4   1      109.08      119.39      5.36 o 
   2   4   1      529.19      575.48     10.81 o 
   3   4   1       88.41      108.88      5.19 o 
   4   4   1        2.76        3.74      1.97 o 
   5   4   1      935.28      979.73     19.31 o 
   6   4   1     2107.98     2191.27     28.61 o 
   7   4   1      151.78      175.84      6.81 o 
   8   4   1     1950.64     2068.83     22.91 o 
   9   4   1     2450.15     2632.28     29.52 o 
  10   4   1      926.40      909.37     17.95 o 
  11   4   1     2528.79     2494.93     32.42 o 
  12   4   1     1279.45     1254.58     24.45 o 
  13   4   1      340.68      369.47     24.41 o 
  14   4   1      100.81       97.48      9.59 o 
  15   4   1      172.67      183.37      9.77 o 
  16   4   1        4.75        1.30      5.83 o 
  17   4   1        6.66        6.37      2.94 o 
  18   4   1      148.33      143.27      6.12 o 
  19   4   1      450.63      464.85      9.97 o 
  20   4   1      265.78      238.05      7.85 o 
  21   4   1     1013.61     1017.26     15.67 o 
  22   4   1       95.63       72.21      4.72 o 
  23   4   1        6.42        4.23      3.32 o 
  24   4   1       39.05       33.89      3.77 o 
  25   4   1       25.67       20.26      3.25 o 
  26   4   1       85.75       81.02      5.89 o 
  27   4   1      123.50      128.24      6.92 o 
  28   4   1       85.66       71.99      5.62 o 
  29   4   1       49.26       50.32      4.88 o 
  30   4   1       78.41       71.22     12.16 o 
   0   5   1      574.17      614.72     18.49 o 
   1   5   1     1084.00     1096.07     16.58 o 
   2   5   1      653.35      745.34     14.96 o 
   3   5   1      498.55      522.23     12.67 o 
   4   5   1     1052.34     1092.00     22.43 o 
   5   5   1     3354.58     3525.99     41.47 o 
   6   5   1     1178.02     1277.45     23.34 o 
   7   5   1     1659.13     1707.24     28.02 o 
   8   5   1      800.59      841.77     20.00 o 
   9   5   1     2008.10     2137.25     53.24 o 
  10   5   1      273.33      290.09     12.86 o 
  11   5   1       48.19       45.86      6.43 o 
  12   5   1      407.10      445.24     17.56 o 
  13   5   1      752.05      781.64     16.41 o 
  14   5   1      278.24      316.83     11.39 o 
  15   5   1        7.52       11.44      4.00 o 
  16   5   1      530.33      498.99     14.81 o 
  17   5   1       31.16       35.44      3.92 o 
  18   5   1       30.63       31.12      3.95 o 
  19   5   1      133.14      130.87      6.71 o 
  20   5   1       64.91       52.64      4.71 o 
  21   5   1       37.85       23.44      3.66 o 
  22   5   1       22.90       18.15      3.35 o 
  23   5   1      449.18      470.44     11.38 o 
  24   5   1      132.61      128.44      6.07 o 
  25   5   1        2.79        0.99      2.42 o 
  26   5   1      223.83      230.59      7.83 o 
  27   5   1       74.19       70.72      5.57 o 
  28   5   1      124.39      116.14     11.44 o 
  29   5   1      256.53      244.64     16.76 o 
   1   6   1      625.73      662.77     14.92 o 
   2   6   1      366.81      377.68     11.44 o 
   3   6   1      494.39      511.98     13.28 o 
   4   6   1      464.66      445.10     17.52 o 
   5   6   1      473.00      490.51     28.46 o 
   6   6   1       38.34       25.89      3.85 o 
   7   6   1      153.69      152.82      7.22 o 
   8   6   1        1.13       -1.30      3.24 o 
   9   6   1      290.54      299.42     11.09 o 
  10   6   1       88.23       89.26      7.43 o 
  11   6   1      341.43      370.83     13.76 o 
  12   6   1       84.65       96.63      8.44 o 
  13   6   1      252.02      255.47     12.67 o 
  14   6   1      892.36      925.04     22.16 o 
  15   6   1      707.08      810.94     25.10 o 
  16   6   1     1564.30     1596.39     27.09 o 
  17   6   1      183.57      188.89     11.65 o 
  18   6   1      322.37      306.14     13.01 o 
  19   6   1       84.24       81.95      7.18 o 
  20   6   1       54.16       53.40      5.85 o 
  21   6   1       11.95        8.50      3.89 o 
  22   6   1       17.05       23.16      4.36 o 
  23   6   1      377.76      386.66     13.93 o 
  24   6   1       57.89       57.12      4.90 o 
  25   6   1       51.13       43.91      4.58 o 
  26   6   1        8.22       13.65      4.23 o 
  27   6   1       36.93       20.60      6.53 o 
   0   7   1        6.84       12.39      4.79 o 
   1   7   1      327.43      312.50      9.76 o 
   2   7   1      424.98      428.47     11.14 o 
   3   7   1      525.57      498.56     11.96 o 
   4   7   1      154.37      154.51      7.93 o 
   5   7   1      104.36      104.69      5.80 o 
   6   7   1      105.84      105.25      6.26 o 
   7   7   1       76.50       64.84      5.53 o 
   8   7   1       28.47       23.04      6.18 o 
   9   7   1      259.03      253.52     11.43 o 
  10   7   1      794.24      914.82     23.23 o 
  11   7   1      447.28      434.30     14.47 o 
  12   7   1     1118.69     1101.93     21.32 o 
  13   7   1      391.28      409.44     12.98 o 
  14   7   1      100.20      100.91      6.76 o 
  15   7   1       20.80       12.59      4.03 o 
  16   7   1      548.12      582.76     16.24 o 
  17   7   1       38.22       42.93      5.55 o 
  18   7   1      233.40      227.86     10.46 o 
  19   7   1        3.02        0.40      3.52 o 
  20   7   1       37.49       31.83      5.25 o 
  21   7   1       76.32       75.07      5.70 o 
  22   7   1       99.90       96.48      5.89 o 
  23   7   1       97.22       81.25      4.98 o 
  24   7   1      201.30      197.37      8.85 o 
  25   7   1       50.75       49.88      5.14 o 
   1   8   1      221.29      214.28     10.44 o 
   2   8   1      444.42      432.22     14.27 o 
   3   8   1       89.87       90.66      6.72 o 
   4   8   1      403.01      425.86     14.40 o 
   5   8   1       45.18       50.87      5.54 o 
   6   8   1       20.98       19.77      3.73 o 
   7   8   1        3.18        1.88      3.68 o 
   8   8   1       29.03       24.65      5.11 o 
   9   8   1       96.49       90.54      8.11 o 
  10   8   1        6.74        0.83      4.29 o 
  11   8   1      225.38      212.89     10.56 o 
  12   8   1       91.07       81.12      9.86 o 
  13   8   1        0.77        3.41      3.83 o 
  14   8   1      196.59      174.36      9.27 o 
  15   8   1      185.46      174.55      7.84 o 
  16   8   1       89.47       92.78      5.66 o 
  17   8   1      128.15      118.64      7.53 o 
  18   8   1      176.45      188.48      9.13 o 
  19   8   1      523.57      512.21     20.26 o 
  20   8   1      288.58      282.96     11.26 o 
  21   8   1      148.37      150.87      7.70 o 
  22   8   1      109.77      105.23     10.45 o 
   0   9   1      170.30      164.15     12.77 o 
   1   9   1      352.59      338.42     12.45 o 
   2   9   1      127.50      116.91      7.68 o 
   3   9   1      317.84      314.43     11.77 o 
   4   9   1       31.41       28.33      4.34 o 
   5   9   1       88.83       88.79      7.21 o 
   6   9   1        1.53        3.38      6.09 o 
   7   9   1      205.90      187.57     12.64 o 
   8   9   1       92.33       97.21     21.35 o 
   9   9   1       90.22       88.96      6.36 o 
  10   9   1      101.12      103.66      6.59 o 
  11   9   1      186.67      213.55      8.80 o 
  12   9   1      151.76      144.53      8.97 o 
  13   9   1       26.16       24.88      3.11 o 
  14   9   1      179.65      161.22      6.25 o 
  15   9   1      110.84      102.52      4.79 o 
  16   9   1      132.12      116.21      5.73 o 
  17   9   1      137.75      122.47      8.28 o 
  18   9   1      103.62       99.79      9.72 o 
   1  10   1       17.20       11.91      3.32 o 
   2  10   1      121.79      120.11     12.21 o 
   3  10   1        4.33       -3.73      3.73 o 
   4  10   1        8.25       -0.76      4.26 o 
   5  10   1        8.08        7.32      3.86 o 
   6  10   1      141.32      147.32     11.35 o 
   7  10   1      151.44      145.38      9.06 o 
   8  10   1      219.17      197.31     12.17 o 
   9  10   1       42.87       38.04      5.87 o 
  10  10   1       68.10       57.35      7.26 o 
  11  10   1        2.50       14.17      3.82 o 
  12  10   1      112.94      131.26     11.41 o 
  13  10   1       75.31       73.24      7.91 o 
   0   0   2     3994.25     4016.14     32.88 o 
   2   0   2      852.62      799.82     10.02 o 
   4   0   2      148.77      127.37      5.82 o 
   6   0   2     5375.47     4991.19    110.48 o 
   8   0   2     1108.16     1120.28     31.98 o 
  10   0   2     3997.30     3794.96     51.13 o 
  12   0   2      262.67      280.74     15.25 o 
  14   0   2      563.13      610.04     23.92 o 
  16   0   2     1314.41     1222.46     36.92 o 
  18   0   2     1837.57     1903.99     49.99 o 
  20   0   2      240.67      242.12      8.63 o 
  22   0   2       28.19       26.82      5.20 o 
  24   0   2      129.48      115.93      8.25 o 
  26   0   2        3.79        4.67      4.79 o 
  28   0   2      279.05      277.34     14.67 o 
  30   0   2        1.20       -3.29      5.10 o 
  32   0   2      247.54      249.01     17.57 o 
   1   1   2      544.80      537.18      9.22 o 
   2   1   2     1422.96     1253.81     13.81 o 
   3   1   2      424.23      379.23      6.57 o 
   4   1   2      509.70      476.49      6.24 o 
   5   1   2        4.07        7.96      1.66 o 
   6   1   2     2480.76     2377.71     21.96 o 
   7   1   2     6764.97     6472.42     39.70 o 
   8   1   2      287.35      303.69      9.33 o 
   9   1   2      470.93      451.09     11.94 o 
  10   1   2       25.82       22.20      3.51 o 
  11   1   2      839.99      811.61     16.99 o 
  12   1   2      362.22      342.92     11.75 o 
  13   1   2      202.17      182.83      9.02 o 
  14   1   2      366.96      347.23     12.71 o 
  15   1   2      130.42      145.17     11.50 o 
  16   1   2       49.01       46.36      5.70 o 
  17   1   2       64.56       52.63     16.71 o 
  18   1   2       16.64       13.29      3.89 o 
  19   1   2      330.88      327.53      7.13 o 
  20   1   2       24.53       20.36      2.55 o 
  21   1   2       85.27       88.57      4.31 o 
  22   1   2      129.80      130.38      5.37 o 
  23   1   2       31.09       28.05      3.57 o 
  24   1   2       54.01       55.90      4.48 o 
  25   1   2       43.15       44.87      4.26 o 
  26   1   2       32.90       27.32      4.18 o 
  27   1   2       47.04       43.02      4.50 o 
  28   1   2       24.85       24.38      4.17 o 
  29   1   2        9.14        9.59      3.71 o 
  30   1   2       39.27       36.55      6.11 o 
  31   1   2        6.04        2.90      3.84 o 
  32   1   2       99.02       85.89      7.55 o 
  33   1   2       16.59        4.42      3.65 o 
   0   2   2     3015.54     2666.17     19.20 o 
   1   2   2     2564.28     2408.20     14.97 o 
   2   2   2     1303.81     1172.28     12.59 o 
   3   2   2      580.29      540.15      8.31 o 
   4   2   2      609.50      584.57      6.94 o 
   5   2   2       49.57       47.11      2.46 o 
   6   2   2     1378.23     1299.64     11.35 o 
   7   2   2     1044.75     1005.98     13.85 o 
   8   2   2      798.96      757.53      9.49 o 
   9   2   2      969.32      885.58     11.66 o 
  10   2   2      316.63      296.92      6.82 o 
  11   2   2      487.37      481.40     11.31 o 
  12   2   2       36.77       39.98      3.78 o 
  13   2   2      747.56      744.11     15.13 o 
  14   2   2     2343.15     2347.64     40.25 o 
  15   2   2      180.82      163.00     29.00 o 
  16   2   2       31.39       24.12      5.67 o 
  17   2   2      253.01      223.53     14.64 o 
  18   2   2      442.82      445.49      9.72 o 
  19   2   2       33.92       38.63      3.51 o 
  20   2   2      853.36      856.75     13.48 o 
  21   2   2       45.15       41.48      3.86 o 
  22   2   2      210.87      213.85      8.24 o 
  23   2   2       52.12       63.92      5.12 o 
  24   2   2      298.55      306.59     10.25 o 
  25   2   2       92.76       77.19      5.78 o 
  26   2   2       53.05       50.02      5.17 o 
  27   2   2       27.52       28.48      4.76 o 
  28   2   2      253.69      257.58     10.75 o 
  29   2   2      129.99      132.58      7.59 o 
  30   2   2      142.96      167.80     10.20 o 
  31   2   2        9.36       12.75      4.89 o 
  32   2   2       39.59       26.69      4.85 o 
   1   3   2      549.33      551.89      7.63 o 
   2   3   2     1204.06     1181.39     14.34 o 
   3   3   2     2945.91     2924.23     28.29 o 
   4   3   2      568.63      526.83      8.66 o 
   5   3   2      255.00      232.63      5.74 o 
   6   3   2      354.79      355.58      7.06 o 
   7   3   2      475.60      483.59     10.86 o 
   8   3   2       73.57       73.38      4.68 o 
   9   3   2      759.62      747.51     21.42 o 
  10   3   2      396.65      362.25     14.59 o 
  11   3   2      698.83      709.95     21.03 o 
  12   3   2      827.27      808.57     30.27 o 
  13   3   2       48.93       38.27      6.44 o 
  14   3   2      636.54      660.34     34.65 o 
  15   3   2       72.69       88.38      9.61 o 
  16   3   2        9.84       14.85      5.44 o 
  17   3   2       21.32       14.96      3.69 o 
  18   3   2       67.38       67.82      4.13 o 
  19   3   2       58.09       57.44      3.98 o 
  20   3   2      172.65      176.50      6.58 o 
  21   3   2      324.90      332.87      9.63 o 
  22   3   2        1.67        3.76      2.55 o 
  23   3   2        0.67        6.59      3.36 o 
  24   3   2       51.56       46.11      5.15 o 
  25   3   2      101.85      107.32      7.30 o 
  26   3   2      113.96      134.58      7.98 o 
  27   3   2       55.67       51.86      5.29 o 
  28   3   2       22.18       16.51      4.47 o 
  29   3   2        2.39        1.43      3.42 o 
  30   3   2       38.84       38.74     10.05 o 
  31   3   2       53.08       54.28      6.36 o 
   0   4   2     1615.76     1576.95     22.00 o 
   1   4   2      125.30      152.42      6.81 o 
   2   4   2      812.41      812.26     11.93 o 
   3   4   2     2294.84     2289.27     23.34 o 
   4   4   2      146.12      117.04      6.41 o 
   5   4   2      791.59      829.61     17.04 o 
   6   4   2      172.76      178.63      9.21 o 
   7   4   2       45.80       42.89      4.45 o 
   8   4   2     1042.05     1070.91     21.15 o 
   9   4   2      511.87      528.84     18.41 o 
  10   4   2     1285.50     1291.20     38.37 o 
  11   4   2      346.78      317.62     21.83 o 
  12   4   2      369.69      368.30     16.98 o 
  13   4   2       65.80       77.42      8.84 o 
  14   4   2      255.82      254.97     15.22 o 
  15   4   2      547.03      499.66     11.77 o 
  16   4   2      133.72      133.51      6.74 o 
  17   4   2       10.51        7.04      4.14 o 
  18   4   2      291.42      292.12      9.86 o 
  19   4   2      119.32      133.58      7.34 o 
  20   4   2       97.60       91.18      5.82 o 
  21   4   2      631.51      621.80     13.89 o 
  22   4   2       54.57       50.30      4.33 o 
  23   4   2      169.22      163.94      6.83 o 
  24   4   2      350.78      378.94      9.80 o 
  25   4   2      100.91       94.58      5.57 o 
  26   4   2      200.70      186.33      8.91 o 
  27   4   2        6.03        6.74      3.23 o 
  28   4   2      224.83      224.46     11.47 o 
  29   4   2       65.30       70.37      6.24 o 
  30   4   2      105.51       95.98      7.42 o 
   1   5   2      180.90      168.54      8.80 o 
   2   5   2      312.82      333.30     16.35 o 
   3   5   2      103.25       94.91      7.66 o 
   4   5   2      243.91      251.87     19.60 o 
   5   5   2      487.12      478.01     15.15 o 
   6   5   2      854.38      847.96     20.41 o 
   7   5   2      358.39      368.97     19.18 o 
   8   5   2      227.54      232.20     11.20 o 
   9   5   2     1008.11     1046.71     29.79 o 
  10   5   2      216.25      194.49     12.96 o 
  11   5   2      150.43      180.30     10.73 o 
  12   5   2       95.54       95.64      6.39 o 
  13   5   2       80.44       74.00      6.67 o 
  14   5   2       19.03       17.88      3.73 o 
  15   5   2       37.47       30.09      4.39 o 
  16   5   2       33.08       28.18      4.18 o 
  17   5   2      472.26      479.53     13.48 o 
  18   5   2       79.95       86.73      6.34 o 
  19   5   2      126.89      126.08      6.53 o 
  20   5   2       77.57       74.46      5.30 o 
  21   5   2      109.14       99.42      5.94 o 
  22   5   2       84.95      100.16      5.78 o 
  23   5   2      100.75      105.14      6.05 o 
  24   5   2       63.73       65.69      5.32 o 
  25   5   2       16.15       13.42      2.96 o 
  26   5   2       82.65       76.98      5.22 o 
  27   5   2      111.20      103.87      7.29 o 
  28   5   2        7.11        2.27      3.24 o 
  29   5   2      103.35       99.14     10.75 o 
   0   6   2      505.44      486.57     26.06 o 
   1   6   2      741.72      762.33     22.85 o 
   2   6   2      581.01      572.53     29.16 o 
   3   6   2      124.87      115.89      9.54 o 
   4   6   2      267.54      272.50     10.87 o 
   5   6   2       76.94       74.60      5.72 o 
   6   6   2      156.96      150.43      7.81 o 
   7   6   2      156.19      156.49      7.39 o 
   8   6   2      117.68      134.19      7.50 o 
   9   6   2      114.35      111.78      7.70 o 
  10   6   2      762.02      818.72     19.59 o 
  11   6   2      126.85      118.96      8.08 o 
  12   6   2      526.77      534.52     16.92 o 
  13   6   2      381.41      387.22     16.12 o 
  14   6   2      332.74      340.41     12.62 o 
  15   6   2      362.94      390.41     15.40 o 
  16   6   2      360.53      328.57     14.00 o 
  17   6   2      263.18      262.25     11.09 o 
  18   6   2       54.33       51.07      9.01 o 
  19   6   2       70.89       68.40      6.52 o 
  20   6   2      105.65      105.17      7.70 o 
  21   6   2        0.15        5.58      3.56 o 
  22   6   2      335.16      335.91     11.92 o 
  23   6   2      168.51      165.15      9.44 o 
  24   6   2        2.93       -1.02      3.27 o 
  25   6   2        4.27       -0.65      3.39 o 
  26   6   2       25.82       32.32      5.09 o 
  27   6   2        0.36        2.71      4.24 o 
   1   7   2      199.26      200.59      7.00 o 
   2   7   2      423.96      411.39     10.23 o 
   3   7   2       13.04       13.26      3.16 o 
   4   7   2      570.78      548.92     12.82 o 
   5   7   2      107.37       92.41      5.73 o 
   6   7   2       49.34       48.84      4.40 o 
   7   7   2       59.62       60.99      6.88 o 
   8   7   2       15.57       14.50      4.06 o 
   9   7   2        4.82        5.13      3.91 o 
  10   7   2      372.68      409.87     15.91 o 
  11   7   2       93.96       82.99      7.74 o 
  12   7   2      169.34      181.90     10.72 o 
  13   7   2       47.08       50.23      5.20 o 
  14   7   2      226.90      236.06      9.93 o 
  15   7   2      199.39      204.53      9.87 o 
  16   7   2      131.30      140.54     12.11 o 
  17   7   2       57.57       70.83      8.62 o 
  18   7   2       47.70       51.43      6.72 o 
  19   7   2      266.47      256.68     12.19 o 
  20   7   2       24.94       24.79      4.76 o 
  21   7   2       20.14       18.87      4.09 o 
  22   7   2       96.84       93.13      6.65 o 
  23   7   2       44.35       47.18      5.46 o 
  24   7   2       21.98       20.29      4.30 o 
  25   7   2       44.61       40.70      6.98 o 
   0   8   2       22.24        9.01      7.01 o 
   1   8   2      224.85      218.84     11.71 o 
   2   8   2      433.19      383.03     17.01 o 
   3   8   2      369.13      363.23     16.51 o 
   4   8   2      270.96      268.72     14.26 o 
   5   8   2        7.14        4.46      4.47 o 
   6   8   2       71.01       65.70      8.79 o 
   7   8   2       16.12       12.97      3.70 o 
   8   8   2      122.11      113.93      7.77 o 
   9   8   2      151.31      170.43      9.22 o 
  10   8   2       21.30       28.51      4.74 o 
  11   8   2       17.34       13.94      3.75 o 
  12   8   2      213.51      222.99      9.38 o 
  13   8   2      221.19      215.25     11.64 o 
  14   8   2      361.53      368.71     14.01 o 
  15   8   2      197.71      193.28     10.01 o 
  16   8   2      125.92      124.12      6.42 o 
  17   8   2       54.06       49.07      4.79 o 
  18   8   2      312.99      285.04      9.43 o 
  19   8   2      320.20      321.34     11.08 o 
  20   8   2       32.37       32.49      3.95 o 
  21   8   2       23.20       29.44      3.94 o 
  22   8   2       34.21       25.18     14.61 o 
   1   9   2       81.63       84.24      6.85 o 
   2   9   2      101.16      102.19      8.01 o 
   3   9   2      140.76      122.96      8.40 o 
   4   9   2       44.70       42.08      6.05 o 
   5   9   2       63.22       53.98      8.81 o 
   6   9   2       31.80       24.36      6.74 o 
   7   9   2      181.62      194.57     15.90 o 
   8   9   2      138.53      141.35     13.66 o 
   9   9   2       89.84       89.54      9.67 o 
  10   9   2        9.01        5.42      4.18 o 
  11   9   2       74.41       71.34      6.28 o 
  12   9   2       33.29       31.99      3.80 o 
  13   9   2       61.67       54.77      4.51 o 
  14   9   2        2.36       -0.07      3.97 o 
  15   9   2      181.17      180.24      7.69 o 
  16   9   2        2.26        2.81      2.13 o 
  17   9   2       93.80       93.55     10.22 o 
  18   9   2       81.32       82.80      8.44 o 
   0  10   2      306.03      281.78     23.73 o 
   1  10   2      129.32      137.05      7.58 o 
   2  10   2      149.39      144.90      7.79 o 
   3  10   2       26.40       28.27      5.17 o 
   4  10   2       32.51       46.10      6.33 o 
   5  10   2       34.35       49.37     10.27 o 
   6  10   2       15.49       16.24      5.43 o 
   7  10   2      144.17      144.53     11.16 o 
   8  10   2       58.55       62.25      7.58 o 
   9  10   2       50.38       50.31      6.69 o 
  10  10   2      283.12      270.04     17.21 o 
  11  10   2       28.90       25.04      6.16 o 
  12  10   2       60.32       49.75      7.27 o 
   2   0   3      979.45      945.61      9.68 o 
   4   0   3     3946.27     3803.09     46.80 o 
   6   0   3     9657.32     9903.23     97.08 o 
   8   0   3     1156.36     1297.27     23.14 o 
  10   0   3     1386.73     1407.67     25.74 o 
  12   0   3      874.51      864.52     29.02 o 
  14   0   3     1016.79     1034.94     32.85 o 
  16   0   3      750.33      823.79     31.35 o 
  18   0   3      393.48      425.42     13.49 o 
  20   0   3      297.12      288.93     10.05 o 
  22   0   3       85.40       93.99      8.34 o 
  24   0   3      452.97      481.00     16.29 o 
  26   0   3      320.12      334.03     16.54 o 
  28   0   3      332.02      355.49     18.56 o 
  30   0   3       50.98       62.42      7.71 o 
  32   0   3      132.22      111.46     11.10 o 
   0   1   3     2070.36     1924.57     34.81 o 
   1   1   3     1204.86     1107.18     15.17 o 
   2   1   3     1740.09     1631.12     18.04 o 
   3   1   3      684.81      647.99      9.88 o 
   4   1   3      350.26      316.76      5.98 o 
   5   1   3      482.55      503.64      8.21 o 
   6   1   3      450.62      489.24      7.76 o 
   7   1   3     4259.31     4377.38     28.82 o 
   8   1   3     1679.02     1704.84     18.57 o 
   9   1   3       44.98       40.85      3.53 o 
  10   1   3      416.98      427.31     10.11 o 
  11   1   3      640.59      663.95     17.41 o 
  12   1   3     1046.97     1059.93     22.18 o 
  13   1   3      111.34      134.52     14.54 o 
  14   1   3      218.22      247.36     11.51 o 
  15   1   3      110.46      114.46      8.29 o 
  16   1   3      452.91      434.51     16.04 o 
  17   1   3       57.89       59.32      6.82 o 
  18   1   3      367.55      380.19      9.10 o 
  19   1   3      536.91      509.89      9.53 o 
  20   1   3      103.65      105.36      4.79 o 
  21   1   3      813.49      848.19     12.72 o 
  22   1   3      429.80      454.43     10.14 o 
  23   1   3       43.38       43.82      4.72 o 
  24   1   3      405.55      400.52     11.20 o 
  25   1   3      118.76      122.52      6.59 o 
  26   1   3      795.34      820.61     19.49 o 
  27   1   3       94.63       94.24      6.29 o 
  28   1   3      657.08      694.94     16.20 o 
  29   1   3       37.63       43.50      6.22 o 
  30   1   3        0.44        0.16      3.77 o 
  31   1   3      248.63      258.23     12.56 o 
  32   1   3       27.17       26.01      4.26 o 
   1   2   3     2396.06     2334.86     20.83 o 
   2   2   3     1179.66     1140.14     14.38 o 
   3   2   3      922.77      917.18     11.29 o 
   4   2   3      463.30      462.93      7.75 o 
   5   2   3      101.48       96.31      3.66 o 
   6   2   3     1936.47     1871.02     15.29 o 
   7   2   3     1853.84     1862.71     15.36 o 
   8   2   3      570.75      534.84      8.73 o 
   9   2   3      881.08      871.57     12.47 o 
  10   2   3     1120.16     1120.22     18.38 o 
  11   2   3      521.37      532.74     13.56 o 
  12   2   3     1070.05     1138.91     19.45 o 
  13   2   3      229.73      223.09     13.18 o 
  14   2   3       56.76       59.62      7.64 o 
  15   2   3      113.10      110.52     17.26 o 
  16   2   3       93.82      105.79     10.70 o 
  17   2   3      104.69       96.47      6.01 o 
  18   2   3       49.06       49.49      4.89 o 
  19   2   3      366.17      363.34      8.84 o 
  20   2   3      245.04      238.60      8.05 o 
  21   2   3        9.15        0.54      3.67 o 
  22   2   3      285.34      285.65      9.37 o 
  23   2   3       96.39      115.85      6.59 o 
  24   2   3       59.71       52.93      5.88 o 
  25   2   3      136.40      138.42      8.07 o 
  26   2   3       21.37       14.96      4.28 o 
  27   2   3       97.12      101.15      7.36 o 
  28   2   3       95.60       89.55      7.08 o 
  29   2   3       48.21       48.97      8.57 o 
  30   2   3      148.95      146.87     11.03 o 
  31   2   3       50.72       48.58      6.28 o 
  32   2   3      330.84      289.10     11.26 o 
   0   3   3     1179.78     1179.80     26.93 o 
   1   3   3      775.33      821.08     14.56 o 
   2   3   3     1071.57     1062.25     11.44 o 
   3   3   3     1220.70     1204.54     10.78 o 
   4   3   3      910.80      927.55      9.44 o 
   5   3   3      699.19      709.26      8.32 o 
   6   3   3       56.15       58.51      3.03 o 
   7   3   3      278.54      266.63      6.82 o 
   8   3   3      760.74      735.34     15.31 o 
   9   3   3      562.92      621.42     16.45 o 
  10   3   3      205.02      204.01     12.02 o 
  11   3   3      145.72      138.54     10.44 o 
  12   3   3      173.54      160.73     11.69 o 
  13   3   3      355.49      353.10     24.89 o 
  14   3   3      364.57      352.14     17.64 o 
  15   3   3      866.91      899.43     28.46 o 
  16   3   3      118.55      134.18      7.04 o 
  17   3   3       71.28       78.18      5.66 o 
  18   3   3       22.61       19.34      3.44 o 
  19   3   3      388.37      413.47     10.43 o 
  20   3   3      533.16      540.38     12.28 o 
  21   3   3      459.02      463.85     12.13 o 
  22   3   3      302.85      310.51     10.09 o 
  23   3   3       78.26       74.44      6.15 o 
  24   3   3       53.36       56.20      5.52 o 
  25   3   3      371.57      389.81     12.77 o 
  26   3   3       52.64       53.16      6.41 o 
  27   3   3      382.57      386.81     14.04 o 
  28   3   3       80.04       81.43      7.74 o 
  29   3   3      343.88      354.87     13.64 o 
  30   3   3       33.70       50.44      6.52 o 
  31   3   3      223.38      220.17     10.46 o 
   1   4   3      472.95      481.87     11.59 o 
   2   4   3     2962.22     3026.60     58.68 o 
   3   4   3       77.46       94.49      7.03 o 
   4   4   3      328.19      317.20     10.76 o 
   5   4   3       97.58      105.16      6.70 o 
   6   4   3      786.95      758.39     16.76 o 
   7   4   3       24.19       19.50      3.89 o 
   8   4   3       13.11       14.04      3.52 o 
   9   4   3      102.34      120.22      8.20 o 
  10   4   3      215.43      197.25     12.49 o 
  11   4   3      283.20      262.22     14.64 o 
  12   4   3      299.09      281.49     16.27 o 
  13   4   3       17.30       17.98      5.96 o 
  14   4   3       31.99       21.44      4.30 o 
  15   4   3      250.05      238.66      9.31 o 
  16   4   3      632.84      649.00     15.25 o 
  17   4   3      133.72      128.26      6.79 o 
  18   4   3       23.85       21.40      3.90 o 
  19   4   3      440.10      470.73     13.05 o 
  20   4   3      329.70      344.98     11.25 o 
  21   4   3       11.47       18.31      4.69 o 
  22   4   3       32.71       32.36      4.82 o 
  23   4   3       11.74        7.49      3.14 o 
  24   4   3        6.11        6.15      3.35 o 
  25   4   3       27.54       38.77      5.38 o 
  26   4   3       42.14       38.26      6.33 o 
  27   4   3        4.56        5.87      4.28 o 
  28   4   3      255.08      256.62     11.57 o 
  29   4   3       72.00       72.93      8.18 o 
  30   4   3        1.62        6.52      3.21 o 
   0   5   3      149.51      126.30     16.50 o 
   1   5   3      948.32      999.17     40.36 o 
   2   5   3      142.88      163.41     21.85 o 
   3   5   3      562.48      574.67     25.66 o 
   4   5   3      349.90      363.25     20.66 o 
   5   5   3      570.18      606.90     24.91 o 
   6   5   3       34.56       36.48      5.92 o 
   7   5   3      163.75      163.40      8.96 o 
   8   5   3      590.23      623.10     16.91 o 
   9   5   3      400.24      417.06     15.58 o 
  10   5   3      195.61      195.34      9.59 o 
  11   5   3       53.18       49.51      4.28 o 
  12   5   3       69.39       81.01      6.09 o 
  13   5   3      814.24      829.96     16.84 o 
  14   5   3      251.61      257.72     10.73 o 
  15   5   3      141.32      144.04      7.38 o 
  16   5   3      433.39      424.67     14.94 o 
  17   5   3      355.79      379.55     17.67 o 
  18   5   3       45.46       44.43      6.42 o 
  19   5   3      159.77      167.57      8.56 o 
  20   5   3       64.09       58.80      5.75 o 
  21   5   3      121.04      124.96      6.80 o 
  22   5   3       80.70       84.23      5.70 o 
  23   5   3       88.09       81.91      5.38 o 
  24   5   3      144.12      138.15      6.90 o 
  25   5   3       51.54       51.40      4.83 o 
  26   5   3       59.53       55.88      4.88 o 
  27   5   3       56.50       61.92      5.64 o 
  28   5   3      236.88      269.02     13.17 o 
   1   6   3      519.68      527.22     11.90 o 
   2   6   3      261.57      264.46      8.79 o 
   3   6   3      256.65      261.87      8.72 o 
   4   6   3      244.14      225.92      8.70 o 
   5   6   3       13.51       13.50      5.68 o 
   6   6   3      268.71      285.52      8.99 o 
   7   6   3       48.76       41.20      4.20 o 
   8   6   3       26.47       42.36      4.90 o 
   9   6   3       47.83       50.29      5.72 o 
  10   6   3      184.94      185.09      8.96 o 
  11   6   3      198.17      201.33     10.18 o 
  12   6   3      318.71      319.56     12.59 o 
  13   6   3       88.32       82.94      6.97 o 
  14   6   3      138.15      139.86      9.65 o 
  15   6   3      419.37      445.49     16.31 o 
  16   6   3      189.58      171.41     10.24 o 
  17   6   3       52.32       56.23      6.18 o 
  18   6   3       62.63       76.36      6.98 o 
  19   6   3        7.68       10.77      4.06 o 
  20   6   3       90.37       83.35      6.81 o 
  21   6   3      200.64      198.12      9.45 o 
  22   6   3      130.69      131.67      7.52 o 
  23   6   3      136.93      157.77      8.44 o 
  24   6   3       99.33       98.47      9.11 o 
  25   6   3       62.67       54.29      5.67 o 
  26   6   3       42.36       52.87      9.27 o 
  27   6   3        6.80        3.86      4.31 o 
   0   7   3      505.42      495.20     16.85 o 
   1   7   3      118.15      121.93      6.40 o 
   2   7   3        0.20        6.33      3.00 o 
   3   7   3      498.19      490.37     13.59 o 
   4   7   3       63.63       63.59      5.05 o 
   5   7   3      469.03      478.97     13.83 o 
   6   7   3      398.57      438.79     17.19 o 
   7   7   3      190.50      170.04      9.47 o 
   8   7   3       41.20       37.09      5.27 o 
   9   7   3      807.40      878.63     20.48 o 
  10   7   3      609.71      628.10     17.26 o 
  11   7   3       20.85       16.10      4.80 o 
  12   7   3      296.19      305.43     12.51 o 
  13   7   3      163.59      183.10      9.84 o 
  14   7   3       25.30       15.49      5.28 o 
  15   7   3      202.31      207.94     10.80 o 
  16   7   3      108.59       98.90      8.12 o 
  17   7   3       91.25       90.23      7.54 o 
  18   7   3      173.16      176.41      8.72 o 
  19   7   3       32.18       29.52      5.00 o 
  20   7   3       90.84       89.44      7.39 o 
  21   7   3      328.28      352.14     14.49 o 
  22   7   3       42.66       53.23      6.15 o 
  23   7   3      151.09      167.96      8.68 o 
  24   7   3      113.76      120.82      7.86 o 
   1   8   3       38.96       35.58      7.00 o 
   2   8   3       32.98       36.33      6.14 o 
   3   8   3      482.29      540.13     17.33 o 
   4   8   3      109.84      117.55      9.85 o 
   5   8   3      214.55      212.05     14.30 o 
   6   8   3      500.43      554.10     21.99 o 
   7   8   3      150.14      147.37     10.02 o 
   8   8   3      360.83      385.91     15.37 o 
   9   8   3       66.85       66.81      7.94 o 
  10   8   3       29.82       27.01      4.81 o 
  11   8   3      132.38      142.74      7.80 o 
  12   8   3       23.39       18.19      3.76 o 
  13   8   3       11.73        6.87      3.17 o 
  14   8   3       56.40       60.19      5.37 o 
  15   8   3       83.66       70.46     11.41 o 
  16   8   3       19.75       21.14      5.27 o 
  17   8   3      262.44      278.05     16.76 o 
  18   8   3       71.77       65.55      8.16 o 
  19   8   3      244.11      277.58     11.73 o 
  20   8   3      148.32      149.87      8.09 o 
  21   8   3       20.16       14.64      3.12 o 
   0   9   3      159.94      174.73     21.85 o 
   1   9   3       71.22       70.48      7.27 o 
   2   9   3      335.58      329.15     16.10 o 
   3   9   3      169.97      174.46     14.70 o 
   4   9   3      178.89      172.61     12.19 o 
   5   9   3      310.82      311.25     15.46 o 
   6   9   3       83.18       85.41      8.68 o 
   7   9   3      527.25      551.34     19.17 o 
   8   9   3       54.59       59.81      7.76 o 
   9   9   3       15.51       15.90      4.28 o 
  10   9   3      266.16      249.98     12.68 o 
  11   9   3      109.36      101.47      9.96 o 
  12   9   3       43.65       45.74      7.06 o 
  13   9   3      116.23      116.14      8.10 o 
  14   9   3      227.03      235.68      9.05 o 
  15   9   3       34.12       30.88      3.66 o 
  16   9   3       98.63       85.08      6.89 o 
  17   9   3      215.75      202.25     14.08 o 
   1  10   3      633.56      695.50     24.40 o 
   2  10   3      207.52      223.52     10.61 o 
   3  10   3       46.64       48.34      6.88 o 
   4  10   3       66.39       59.75      7.60 o 
   5  10   3       60.47       64.78      7.59 o 
   6  10   3       32.22       43.50      6.94 o 
   7  10   3       11.22        7.69      7.37 o 
   8  10   3      178.11      167.78     12.66 o 
   9  10   3      174.87      172.64     11.06 o 
  10  10   3       15.89       15.32      3.87 o 
  11  10   3      200.22      191.35     13.04 o 
   0   0   4    10009.23    10440.35     76.31 o 
   2   0   4      759.30      735.39      9.78 o 
   4   0   4       72.86       80.46      8.95 o 
   6   0   4    12997.46    13938.25    196.00 o 
   8   0   4     2134.74     2301.02     35.30 o 
  10   0   4     3344.33     3718.53     45.80 o 
  12   0   4       12.71        3.50      5.80 o 
  14   0   4     2273.53     2382.04     54.03 o 
  16   0   4     1998.45     2020.28     51.54 o 
  18   0   4      210.72      239.74     10.09 o 
  20   0   4     1484.96     1484.23     27.14 o 
  22   0   4      348.66      386.92     17.83 o 
  24   0   4     3510.78     3670.09     64.86 o 
  26   0   4      294.54      305.21     17.93 o 
  28   0   4       29.40       30.24      9.07 o 
  30   0   4       36.88       26.76      5.81 o 
   1   1   4     1568.33     1512.21     15.72 o 
   2   1   4      193.83      232.59      7.92 o 
   3   1   4        5.18        1.37      1.90 o 
   4   1   4      112.63      100.43      4.72 o 
   5   1   4       73.62       81.51      4.21 o 
   6   1   4     5979.38     6159.14     45.38 o 
   7   1   4     1885.29     1977.41     19.95 o 
   8   1   4     1541.47     1727.15     19.21 o 
   9   1   4      318.49      331.55      8.82 o 
  10   1   4     1492.94     1610.95     21.21 o 
  11   1   4     1370.82     1514.01     21.26 o 
  12   1   4      371.73      389.42     15.13 o 
  13   1   4      512.01      525.79     32.78 o 
  14   1   4      101.03       90.52      7.98 o 
  15   1   4       57.31       46.72      6.15 o 
  16   1   4      185.21      174.85     10.94 o 
  17   1   4      164.17      164.87      6.43 o 
  18   1   4     1164.20     1192.72     18.53 o 
  19   1   4       22.43       20.13      3.92 o 
  20   1   4     2397.95     2379.36     22.19 o 
  21   1   4      851.85      876.84     16.13 o 
  22   1   4     1458.88     1518.87     23.69 o 
  23   1   4      250.22      270.78     12.63 o 
  24   1   4     1274.42     1338.29     22.08 o 
  25   1   4      270.22      272.75     10.96 o 
  26   1   4      386.21      404.85     12.90 o 
  27   1   4       89.50       88.28      7.04 o 
  28   1   4      148.40      154.63      8.20 o 
  29   1   4       25.73       23.98      7.77 o 
  30   1   4      146.81      136.45      8.76 o 
  31   1   4       89.92       80.14      7.03 o 
   0   2   4     6401.75     6765.87     56.77 o 
   1   2   4     3649.75     3731.04     29.93 o 
   2   2   4     2208.79     2379.03     26.33 o 
   3   2   4     1801.30     1835.93     20.18 o 
   4   2   4     4756.48     4722.33     26.74 o 
   5   2   4     2111.68     2135.47     18.25 o 
   6   2   4     1296.62     1419.04     15.10 o 
   7   2   4      427.29      460.00      8.83 o 
   8   2   4      654.69      715.33     12.34 o 
   9   2   4     1580.47     1755.59     21.76 o 
  10   2   4     1195.14     1290.21     17.36 o 
  11   2   4       30.75       32.20      4.45 o 
  12   2   4      217.14      214.48      9.68 o 
  13   2   4      849.34      869.32     28.96 o 
  14   2   4       27.82       35.65      9.74 o 
  15   2   4      171.38      168.59     13.16 o 
  16   2   4      667.45      643.49     16.61 o 
  17   2   4      118.99      119.86      5.79 o 
  18   2   4      155.55      162.98      6.79 o 
  19   2   4     2880.39     2870.16     28.94 o 
  20   2   4     3021.89     3065.30     29.50 o 
  21   2   4      664.14      665.54     16.95 o 
  22   2   4      135.67      147.31      9.39 o 
  23   2   4       11.52       11.65      4.29 o 
  24   2   4       80.39       78.99     10.07 o 
  25   2   4      412.84      426.29     18.37 o 
  26   2   4      148.28      133.29     10.58 o 
  27   2   4      566.63      630.72     20.21 o 
  28   2   4      228.09      252.65     19.83 o 
  29   2   4      477.66      551.58     20.45 o 
  30   2   4        5.66       12.84      4.73 o 
  31   2   4        3.56       -1.40      2.88 o 
   1   3   4      902.30      936.80     17.72 o 
   2   3   4     1551.27     1596.94     18.03 o 
   3   3   4     2155.57     2398.41     17.83 o 
   4   3   4      903.90      965.96     11.33 o 
   5   3   4       20.20       23.29      2.23 o 
   6   3   4      421.01      411.00      8.64 o 
   7   3   4       56.66       57.59      3.84 o 
   8   3   4      236.78      237.69      7.77 o 
   9   3   4      100.60       79.91      6.43 o 
  10   3   4      544.35      531.31     20.45 o 
  11   3   4       59.64       62.53      7.99 o 
  12   3   4       98.73      108.23     10.42 o 
  13   3   4      451.93      439.88     20.11 o 
  14   3   4      345.80      329.71     13.15 o 
  15   3   4      634.13      678.66     15.36 o 
  16   3   4     1417.16     1463.59     22.93 o 
  17   3   4      110.02      116.92      7.47 o 
  18   3   4     1153.66     1187.84     19.79 o 
  19   3   4      421.02      435.04     14.68 o 
  20   3   4     1147.33     1230.14     24.56 o 
  21   3   4      319.89      336.74     12.17 o 
  22   3   4       10.28        5.32      3.68 o 
  23   3   4       53.18       46.07      6.23 o 
  24   3   4      199.27      190.08     11.54 o 
  25   3   4        4.00        7.13      5.22 o 
  26   3   4      668.02      684.05     21.48 o 
  27   3   4      203.09      211.48     11.76 o 
  28   3   4      175.71      203.50     10.69 o 
  29   3   4      352.81      341.10     12.23 o 
  30   3   4      217.24      215.01     10.91 o 
   0   4   4      257.26      249.25     14.97 o 
   1   4   4      281.92      274.26     10.72 o 
   2   4   4     1692.73     1829.61     25.89 o 
   3   4   4     1079.77     1158.01     23.71 o 
   4   4   4      817.99      858.15     20.67 o 
   5   4   4      429.59      473.53     16.41 o 
   6   4   4     1927.17     1962.77     28.31 o 
   7   4   4      345.04      357.91     12.47 o 
   8   4   4     1293.98     1278.34     25.96 o 
   9   4   4      485.18      517.57     17.00 o 
  10   4   4       29.37       21.84      6.16 o 
  11   4   4      194.78      212.13     14.28 o 
  12   4   4      122.67      121.41      7.25 o 
  13   4   4      124.75      128.35      6.87 o 
  14   4   4     2646.60     2633.91     29.10 o 
  15   4   4     2007.94     2091.41     26.43 o 
  16   4   4     4070.92     4101.45     48.25 o 
  17   4   4      525.27      538.19     16.00 o 
  18   4   4      147.58      168.49     13.27 o 
  19   4   4       60.72       77.57      8.27 o 
  20   4   4      152.69      153.66      9.55 o 
  21   4   4      804.96      864.14     23.57 o 
  22   4   4      486.60      531.81     16.07 o 
  23   4   4      114.87      122.06      8.06 o 
  24   4   4      211.54      222.01      9.89 o 
  25   4   4       93.69       96.67     11.07 o 
  26   4   4       23.03       28.44      5.67 o 
  27   4   4       58.05       56.02      6.18 o 
  28   4   4      121.88      134.22      7.86 o 
  29   4   4      191.52      203.95      8.21 o 
   1   5   4      435.19      437.65     21.91 o 
   2   5   4      267.66      281.28     19.07 o 
   3   5   4      407.89      401.97     22.08 o 
   4   5   4      398.24      344.63     20.46 o 
   5   5   4      230.51      208.90     11.28 o 
   6   5   4     1034.23      997.20     23.87 o 
   7   5   4       67.83       66.11      5.57 o 
   8   5   4      465.04      470.32     14.44 o 
   9   5   4     1278.32     1253.52     17.34 o 
  10   5   4      471.06      460.76     11.48 o 
  11   5   4      255.80      256.15      9.39 o 
  12   5   4      183.10      189.27      9.27 o 
  13   5   4       33.59       35.56      5.36 o 
  14   5   4      322.19      312.12     12.03 o 
  15   5   4      193.23      213.92     11.25 o 
  16   5   4      521.63      539.50     17.02 o 
  17   5   4      663.24      705.07     19.34 o 
  18   5   4       10.56       -0.34      4.90 o 
  19   5   4      235.77      251.29     11.53 o 
  20   5   4      558.23      604.32     16.98 o 
  21   5   4      231.03      222.66     11.90 o 
  22   5   4      248.45      262.28     10.77 o 
  23   5   4      150.99      141.80      7.88 o 
  24   5   4       83.39       81.43      5.89 o 
  25   5   4        7.77       10.10      2.91 o 
  26   5   4       54.54       49.49      5.31 o 
  27   5   4      139.50      150.38      7.49 o 
   0   6   4      246.50      231.82     11.35 o 
   1   6   4      227.36      244.15      8.78 o 
   2   6   4      484.12      493.93     11.57 o 
   3   6   4      447.97      428.77     10.60 o 
   4   6   4      280.13      265.65     11.09 o 
   5   6   4       54.74       54.43      5.19 o 
   6   6   4      300.92      302.24     14.25 o 
   7   6   4      145.18      159.40      8.86 o 
   8   6   4      316.80      321.61     11.26 o 
   9   6   4      144.59      131.61      9.33 o 
  10   6   4     4358.62     4466.29     49.52 o 
  11   6   4     1481.52     1498.41     25.81 o 
  12   6   4      944.97      928.06     20.17 o 
  13   6   4      292.45      283.47     11.74 o 
  14   6   4      210.53      195.33     11.29 o 
  15   6   4       86.43       91.19      9.49 o 
  16   6   4       30.68       30.49      6.09 o 
  17   6   4      240.53      263.41     12.25 o 
  18   6   4      138.79      135.09      8.86 o 
  19   6   4       26.85       19.60      4.89 o 
  20   6   4      367.80      401.72     14.91 o 
  21   6   4      169.61      170.61      9.67 o 
  22   6   4       58.28       55.87      5.94 o 
  23   6   4       26.09       30.41      4.42 o 
  24   6   4       17.17       16.87      3.27 o 
  25   6   4       59.13       59.22      5.88 o 
  26   6   4       68.96       83.19      9.72 o 
   1   7   4      595.80      578.36     18.78 o 
   2   7   4     1233.19     1218.86     38.65 o 
   3   7   4      202.55      197.32      9.69 o 
   4   7   4      458.26      486.69     18.02 o 
   5   7   4      456.21      440.71     19.69 o 
   6   7   4      572.24      611.94     22.54 o 
   7   7   4      163.09      163.09     10.60 o 
   8   7   4        9.91        6.82      6.13 o 
   9   7   4      398.01      413.64     14.29 o 
  10   7   4       98.60      102.10      7.52 o 
  11   7   4      118.93      119.72      7.98 o 
  12   7   4      238.57      261.98     11.57 o 
  13   7   4       11.02        4.23      4.33 o 
  14   7   4       20.45       20.16      5.13 o 
  15   7   4       97.68       96.05      7.98 o 
  16   7   4      144.21      133.50     10.35 o 
  17   7   4       75.47       81.90      8.04 o 
  18   7   4       61.08       67.82      6.28 o 
  19   7   4       92.62       92.28      8.66 o 
  20   7   4      208.14      202.80     11.54 o 
  21   7   4        4.83        2.84      3.77 o 
  22   7   4      321.19      357.96     12.70 o 
  23   7   4      220.00      256.39     11.29 o 
  24   7   4        0.77        8.92      4.67 o 
   0   8   4       58.99       60.83     13.49 o 
   1   8   4       19.46       18.72      5.44 o 
   2   8   4      121.90      122.67      9.60 o 
   3   8   4      135.39      136.43      9.88 o 
   4   8   4       48.45       44.78      6.92 o 
   5   8   4      383.90      392.14     16.11 o 
   6   8   4     1950.84     2134.76     35.85 o 
   7   8   4      115.63      121.85      9.46 o 
   8   8   4       14.41       15.33      4.99 o 
   9   8   4      430.46      464.97     16.48 o 
  10   8   4       40.97       37.05      7.84 o 
  11   8   4       25.13       19.26      6.35 o 
  12   8   4      107.60      107.67      8.23 o 
  13   8   4       31.85       30.34      5.01 o 
  14   8   4       30.17       33.84      5.73 o 
  15   8   4      123.43      122.47      8.84 o 
  16   8   4      139.76      144.22     12.09 o 
  17   8   4      182.91      192.58     10.76 o 
  18   8   4      173.05      190.45      7.98 o 
  19   8   4        7.51        7.95      3.49 o 
  20   8   4        5.58        6.38      2.91 o 
   1   9   4     1037.17     1086.57     34.07 o 
   2   9   4       30.19       57.81      7.63 o 
   3   9   4      318.13      342.43     19.53 o 
   4   9   4       85.37       87.29      8.42 o 
   5   9   4      119.06      141.27     10.12 o 
   6   9   4      559.29      575.71     18.88 o 
   7   9   4      110.08      107.51      9.48 o 
   8   9   4      158.10      163.89      8.60 o 
   9   9   4       21.68        1.82      6.15 o 
  10   9   4       57.11       46.30      5.79 o 
  11   9   4       28.57       28.75      6.01 o 
  12   9   4       60.21       63.65      7.58 o 
  13   9   4        9.23        6.88      3.69 o 
  14   9   4       57.33       59.47      4.67 o 
  15   9   4      163.21      160.96      6.62 o 
  16   9   4       12.23        4.60      4.69 o 
   0  10   4      228.77      226.94     11.51 o 
   1  10   4        5.48       14.00      3.36 o 
   2  10   4      313.59      305.94     11.38 o 
   3  10   4       92.46       92.00      6.57 o 
   4  10   4       95.26       88.40      6.36 o 
   5  10   4       36.99       30.77      5.62 o 
   6  10   4       16.37       17.97      4.85 o 
   7  10   4       68.53       73.49      7.48 o 
   8  10   4      137.95      145.80      9.37 o 
   9  10   4       40.60       37.22      5.07 o 
  10  10   4       99.32       94.06      8.93 o 
   2   0   5      107.29      116.67      4.81 o 
   4   0   5      504.58      607.95     17.63 o 
   6   0   5     2819.66     3140.26     34.84 o 
   8   0   5     1096.89     1260.76     28.18 o 
  10   0   5     1977.95     2150.81     38.01 o 
  12   0   5     1294.87     1433.72     32.78 o 
  14   0   5      880.83      888.93     35.68 o 
  16   0   5       39.22       43.15      6.23 o 
  18   0   5     2327.60     2416.55     45.50 o 
  20   0   5     1880.40     1979.29     45.86 o 
  22   0   5     3069.90     3250.89     69.39 o 
  24   0   5      953.30     1038.03     32.48 o 
  26   0   5     1862.16     1916.15     41.03 o 
  28   0   5      167.53      174.21     12.76 o 
  30   0   5      114.10      102.32      9.24 o 
   0   1   5      517.64      576.94     12.32 o 
   1   1   5      711.93      769.94     11.50 o 
   2   1   5      360.85      419.33      8.66 o 
   3   1   5       97.91      103.69      4.54 o 
   4   1   5      332.39      367.20      9.33 o 
   5   1   5      319.65      362.54      8.04 o 
   6   1   5     5981.30     6600.92     39.85 o 
   7   1   5       28.88       39.48      3.85 o 
   8   1   5     2112.44     2346.99     26.93 o 
   9   1   5      825.16      905.14     15.69 o 
  10   1   5      750.20      860.68     15.61 o 
  11   1   5      122.89      141.55      6.82 o 
  12   1   5      291.09      304.91     10.05 o 
  13   1   5      283.07      254.55     11.97 o 
  14   1   5      239.70      213.89     13.15 o 
  15   1   5      573.71      562.97     16.27 o 
  16   1   5      780.99      745.89     18.52 o 
  17   1   5      434.98      433.98     11.57 o 
  18   1   5     1533.36     1463.22     22.76 o 
  19   1   5     1843.83     1818.76     25.61 o 
  20   1   5     1015.89     1045.14     21.71 o 
  21   1   5       44.32       45.33      5.72 o 
  22   1   5      237.49      246.63     11.75 o 
  23   1   5      364.39      354.45     13.79 o 
  24   1   5     1356.14     1474.45     26.73 o 
  25   1   5      358.75      359.99     13.19 o 
  26   1   5        9.56        5.68      3.56 o 
  27   1   5       18.77       23.67      4.24 o 
  28   1   5       81.85       82.17     10.08 o 
  29   1   5      298.68      314.16     15.05 o 
  30   1   5       35.51       33.76      5.74 o 
   1   2   5      672.61      756.42     14.71 o 
   2   2   5     1854.90     2109.81     24.29 o 
   3   2   5      414.05      480.21     10.34 o 
   4   2   5      440.62      458.88      9.46 o 
   5   2   5      731.73      739.71     12.00 o 
   6   2   5      778.05      819.43     12.71 o 
   7   2   5      862.77      919.11     13.62 o 
   8   2   5      316.68      327.18      9.38 o 
   9   2   5       47.25       49.75      6.25 o 
  10   2   5      360.64      365.49     10.26 o 
  11   2   5     1056.41     1151.09     26.90 o 
  12   2   5     1099.85     1144.32     32.47 o 
  13   2   5      285.29      309.11     17.61 o 
  14   2   5      353.42      373.10     15.84 o 
  15   2   5       15.62       20.78      5.02 o 
  16   2   5      882.25      958.47     20.70 o 
  17   2   5      627.69      640.22     17.40 o 
  18   2   5     2956.19     2969.06     37.28 o 
  19   2   5       62.81       75.56     12.64 o 
  20   2   5      862.41      906.71     27.61 o 
  21   2   5     1137.42     1224.54     27.78 o 
  22   2   5      409.04      444.85     16.97 o 
  23   2   5       72.45       67.29     11.81 o 
  24   2   5      389.79      385.96     17.02 o 
  25   2   5       24.34       18.39      5.18 o 
  26   2   5      231.52      236.33     12.33 o 
  27   2   5      300.27      314.81     13.21 o 
  28   2   5      242.90      260.68     14.22 o 
  29   2   5      216.72      229.15     12.31 o 
  30   2   5      342.77      352.43     13.21 o 
   0   3   5     2445.57     2528.52     51.54 o 
   1   3   5      504.41      569.57     13.75 o 
   2   3   5     1560.77     1784.78     20.66 o 
   3   3   5     1018.49     1093.64     13.66 o 
   4   3   5     1342.84     1503.73     15.91 o 
   5   3   5      222.74      210.51      6.15 o 
   6   3   5      171.61      172.76      6.38 o 
   7   3   5      325.55      330.65      8.68 o 
   8   3   5     1147.79     1272.64     19.03 o 
   9   3   5      135.52      131.32      7.49 o 
  10   3   5      833.09      904.28     22.20 o 
  11   3   5      163.20      155.00     12.96 o 
  12   3   5       61.03       58.62      6.92 o 
  13   3   5     1444.17     1415.62     20.48 o 
  14   3   5     3617.64     3588.30     32.93 o 
  15   3   5     1071.40      977.64     26.29 o 
  16   3   5      978.32      992.07     20.34 o 
  17   3   5       59.68       71.32      7.59 o 
  18   3   5      479.36      498.03     21.17 o 
  19   3   5      586.41      690.90     24.73 o 
  20   3   5     1729.28     1865.47     39.83 o 
  21   3   5      211.61      230.84     12.82 o 
  22   3   5      231.26      231.72     12.57 o 
  23   3   5      166.57      171.06     10.80 o 
  24   3   5      278.00      269.41     16.24 o 
  25   3   5       94.38       94.71      8.61 o 
  26   3   5       36.96       43.72      6.29 o 
  27   3   5      367.46      359.97     24.99 o 
  28   3   5      488.50      514.41     18.56 o 
  29   3   5       67.60       76.34      7.17 o 
   1   4   5      466.40      513.49     14.79 o 
   2   4   5      599.87      632.49     18.42 o 
   3   4   5     1197.90     1280.19     22.95 o 
   4   4   5      198.30      210.69     13.02 o 
   5   4   5      152.36      172.61     14.42 o 
   6   4   5      934.91      979.20     21.27 o 
   7   4   5       94.95       97.90      8.37 o 
   8   4   5      163.69      176.08     10.82 o 
   9   4   5        6.60        4.81      3.87 o 
  10   4   5       18.01       11.54      5.55 o 
  11   4   5      182.94      171.03      8.69 o 
  12   4   5      557.64      565.46     13.40 o 
  13   4   5     1044.55     1023.62     18.14 o 
  14   4   5      990.60     1006.89     18.07 o 
  15   4   5      788.86      826.80     16.54 o 
  16   4   5     2371.47     2362.50     38.98 o 
  17   4   5      120.89      126.76     13.19 o 
  18   4   5       50.49       52.75     16.41 o 
  19   4   5      292.78      333.21     17.64 o 
  20   4   5     1100.34     1213.54     31.81 o 
  21   4   5      169.20      169.92     10.98 o 
  22   4   5      319.40      347.48     14.70 o 
  23   4   5       39.24       45.41      5.24 o 
  24   4   5       10.16       11.05      4.35 o 
  25   4   5      140.23      149.65      9.71 o 
  26   4   5      149.30      159.68      9.32 o 
  27   4   5       26.24       29.75      4.37 o 
  28   4   5       52.49       55.71      9.44 o 
   0   5   5      280.62      294.49     19.39 o 
   1   5   5      279.14      285.01     11.77 o 
   2   5   5      450.04      507.90     13.81 o 
   3   5   5      847.17      844.50     17.87 o 
   4   5   5      290.03      300.13     10.92 o 
   5   5   5      223.15      226.22      8.36 o 
   6   5   5      125.32      146.27      6.72 o 
   7   5   5      721.61      712.29     15.26 o 
   8   5   5     1318.22     1306.06     18.40 o 
   9   5   5      822.42      811.41     15.67 o 
  10   5   5     2193.77     2198.60     28.01 o 
  11   5   5     2823.96     2750.98     36.05 o 
  12   5   5      195.47      180.37      9.03 o 
  13   5   5      660.21      677.15     21.17 o 
  14   5   5      571.26      596.38     16.73 o 
  15   5   5     1603.58     1650.33     29.70 o 
  16   5   5      746.05      773.97     23.21 o 
  17   5   5      420.03      445.49     17.51 o 
  18   5   5      331.49      339.60     19.13 o 
  19   5   5      276.89      301.18     16.05 o 
  20   5   5        9.96        9.16      4.33 o 
  21   5   5       87.90       89.78      7.83 o 
  22   5   5      126.09      128.79      7.48 o 
  23   5   5       17.58       17.10      3.47 o 
  24   5   5       28.36       23.57      3.61 o 
  25   5   5        7.90        6.30      4.07 o 
  26   5   5        1.50       -2.89      2.95 o 
   1   6   5     1042.61     1075.10     19.61 o 
   2   6   5      286.39      264.90      9.16 o 
   3   6   5        7.92        6.51      3.22 o 
   4   6   5      186.20      175.93      8.53 o 
   5   6   5       54.45       53.02      5.61 o 
   6   6   5      851.80      866.20     20.49 o 
   7   6   5      161.37      166.71      9.37 o 
   8   6   5      831.67      827.75     22.67 o 
   9   6   5     1056.31     1041.46     51.62 o 
  10   6   5      272.37      279.16     15.58 o 
  11   6   5       48.50       51.81      6.57 o 
  12   6   5      262.12      280.31     12.20 o 
  13   6   5      139.19      110.80     10.97 o 
  14   6   5      356.76      406.37     18.65 o 
  15   6   5       76.99       75.85     11.02 o 
  16   6   5      141.23      144.85     13.84 o 
  17   6   5       51.78       51.52     11.29 o 
  18   6   5      269.47      308.45     14.31 o 
  19   6   5      276.74      283.41     17.73 o 
  20   6   5      355.40      374.89     13.83 o 
  21   6   5      124.36      130.15      8.07 o 
  22   6   5       15.50       12.76      4.83 o 
  23   6   5      120.99      133.98      6.91 o 
  24   6   5       59.30       45.20      3.99 o 
  25   6   5       59.93       48.13      7.65 o 
   0   7   5       24.51       26.90      7.96 o 
   1   7   5      108.34      104.23      8.75 o 
   2   7   5       23.57       32.39      6.08 o 
   3   7   5      789.41      794.25     22.09 o 
   4   7   5      215.92      233.87     14.93 o 
   5   7   5      220.90      241.27     14.93 o 
   6   7   5     2516.65     2657.97     46.89 o 
   7   7   5      227.02      218.13     17.15 o 
   8   7   5     1206.13     1259.30     38.34 o 
   9   7   5      171.34      165.22     12.05 o 
  10   7   5      750.18      734.74     23.99 o 
  11   7   5      472.77      488.59     17.50 o 
  12   7   5       92.82       83.61      8.18 o 
  13   7   5       88.25       78.83      7.34 o 
  14   7   5        7.42        1.94      4.68 o 
  15   7   5       56.38       64.96      9.61 o 
  16   7   5       48.51       55.83      8.48 o 
  17   7   5        1.33       -4.84      4.84 o 
  18   7   5       99.76       86.15      6.48 o 
  19   7   5       48.53       55.81      5.06 o 
  20   7   5      337.84      339.82     13.42 o 
  21   7   5      200.21      221.99     10.07 o 
  22   7   5       74.46       86.60      6.58 o 
   1   8   5      453.84      498.55     17.24 o 
   2   8   5      476.68      508.13     23.38 o 
   3   8   5      100.00      103.86      9.58 o 
   4   8   5      546.03      591.91     26.02 o 
   5   8   5       54.71       58.66      8.14 o 
   6   8   5      282.57      288.52     15.29 o 
   7   8   5       35.67       33.83      6.67 o 
   8   8   5      136.27      134.38     11.84 o 
   9   8   5      284.30      293.95     14.35 o 
  10   8   5      478.04      528.23     16.81 o 
  11   8   5        0.17        1.16      4.12 o 
  12   8   5       10.55        6.78      4.41 o 
  13   8   5       40.49       39.82      4.98 o 
  14   8   5        1.18        1.88      3.77 o 
  15   8   5       48.28       42.43      6.28 o 
  16   8   5      107.38      111.69      6.68 o 
  17   8   5      136.91      147.72      8.75 o 
  18   8   5       18.27       23.82      4.12 o 
  19   8   5      111.35      119.11      6.55 o 
   0   9   5       36.13       43.54     11.68 o 
   1   9   5       67.60       64.87      9.80 o 
   2   9   5      249.14      249.77     16.14 o 
   3   9   5      137.79      129.90     10.51 o 
   4   9   5       32.71       41.22      6.13 o 
   5   9   5      178.30      186.12     10.71 o 
   6   9   5      265.17      254.05     12.09 o 
   7   9   5      249.58      251.62     10.55 o 
   8   9   5        3.60        1.39      3.15 o 
   9   9   5       64.28       66.80      4.69 o 
  10   9   5      213.13      203.80      9.64 o 
  11   9   5      211.94      213.43     14.71 o 
  12   9   5      188.33      166.53      9.98 o 
  13   9   5      221.85      223.20     10.87 o 
  14   9   5       62.08       59.63      5.08 o 
  15   9   5      186.03      171.94     28.40 o 
   1  10   5      458.96      457.80     15.75 o 
   2  10   5       74.64       75.31      6.97 o 
   3  10   5      275.85      266.42      9.81 o 
   4  10   5       61.30       58.75      4.20 o 
   5  10   5      243.71      244.79      9.16 o 
   6  10   5       68.78       69.26      6.15 o 
   7  10   5       11.76        7.46      5.86 o 
   0   0   6     1757.22     1788.62     31.47 o 
   2   0   6      111.14      127.43      8.99 o 
   4   0   6     1043.55     1223.46     29.06 o 
   6   0   6      756.59      695.83     18.17 o 
   8   0   6      128.11      113.64      8.15 o 
  10   0   6       10.65       11.09      4.23 o 
  12   0   6     1284.28     1278.22     32.04 o 
  14   0   6      829.85      763.36     31.43 o 
  16   0   6      518.70      506.78     18.95 o 
  18   0   6      643.22      639.54     21.47 o 
  20   0   6      261.64      261.21     26.90 o 
  22   0   6      848.72      841.70     29.52 o 
  24   0   6     1625.06     1730.89     39.49 o 
  26   0   6      176.97      173.40     12.13 o 
  28   0   6       55.96       49.26      6.02 o 
   1   1   6      828.56      875.13     13.16 o 
   2   1   6      196.90      228.80     10.27 o 
   3   1   6      238.27      270.18      9.14 o 
   4   1   6       51.94       57.83      4.68 o 
   5   1   6      241.19      254.74      7.81 o 
   6   1   6      487.51      495.63     10.88 o 
   7   1   6      132.66      124.89      5.86 o 
   8   1   6      196.71      186.98      7.86 o 
   9   1   6       11.46        9.87      3.16 o 
  10   1   6      139.05      129.62      6.95 o 
  11   1   6      124.98      124.14      7.01 o 
  12   1   6      244.43      262.21      9.97 o 
  13   1   6       23.46       29.12      4.33 o 
  14   1   6      475.56      456.40     14.00 o 
  15   1   6      108.01      101.79      7.19 o 
  16   1   6      182.96      166.75      9.09 o 
  17   1   6      457.52      450.19     14.47 o 
  18   1   6      636.34      658.72     22.55 o 
  19   1   6      293.32      314.10     16.01 o 
  20   1   6       48.93       42.67      7.37 o 
  21   1   6      104.57      122.57      8.53 o 
  22   1   6      523.98      584.04     17.12 o 
  23   1   6        3.12        3.47      4.13 o 
  24   1   6      545.89      541.67     20.43 o 
  25   1   6       78.05       91.35      7.83 o 
  26   1   6       67.19       69.20      6.58 o 
  27   1   6       53.14       76.94     11.91 o 
  28   1   6       96.76      117.65     10.78 o 
  29   1   6       48.88       46.86      5.48 o 
   0   2   6      951.79      978.89     21.50 o 
   1   2   6      105.94       98.82      6.36 o 
   2   2   6       94.81       95.20      5.38 o 
   3   2   6      424.79      427.81     10.71 o 
   4   2   6       96.08       96.91      4.68 o 
   5   2   6      162.23      156.14      6.24 o 
   6   2   6       56.91       54.16      4.04 o 
   7   2   6      817.64      822.15     15.78 o 
   8   2   6      888.73      950.83     17.11 o 
   9   2   6       46.25       48.46      4.57 o 
  10   2   6      149.69      151.90      7.42 o 
  11   2   6      243.32      246.72     11.09 o 
  12   2   6      178.11      178.83      8.83 o 
  13   2   6      271.51      273.80     11.82 o 
  14   2   6      209.86      186.58     10.27 o 
  15   2   6      217.38      188.33      9.40 o 
  16   2   6      152.23      139.85      8.29 o 
  17   2   6      194.47      215.10     16.30 o 
  18   2   6     1088.28     1123.67     33.77 o 
  19   2   6      513.61      528.64     23.46 o 
  20   2   6       25.34       15.39      8.76 o 
  21   2   6      133.38      150.35     12.94 o 
  22   2   6      100.07      124.63     11.33 o 
  23   2   6       68.68       75.26     10.47 o 
  24   2   6       60.50       46.23      8.86 o 
  25   2   6       57.91       57.28      8.79 o 
  26   2   6       74.39       72.88      8.47 o 
  27   2   6      153.40      160.27     20.55 o 
  28   2   6      681.83      742.28     27.59 o 
  29   2   6      153.32      141.97     12.72 o 
   1   3   6       59.83       61.18      5.06 o 
   2   3   6      114.16      117.23      5.71 o 
   3   3   6      456.84      490.98     10.18 o 
   4   3   6      279.44      272.81      7.66 o 
   5   3   6       54.49       50.12      4.19 o 
   6   3   6      647.74      609.47     14.54 o 
   7   3   6       55.46       50.82      4.05 o 
   8   3   6        2.85       -0.08      2.98 o 
   9   3   6      352.99      333.83      9.72 o 
  10   3   6      385.86      380.59     11.26 o 
  11   3   6      270.59      257.76     11.23 o 
  12   3   6       24.93       17.65      7.17 o 
  13   3   6      383.74      342.17     11.95 o 
  14   3   6      554.06      579.55     18.22 o 
  15   3   6      395.44      429.37     13.38 o 
  16   3   6      248.57      274.48     13.46 o 
  17   3   6       40.06       34.42      5.79 o 
  18   3   6      112.82      112.35      9.95 o 
  19   3   6      568.16      613.10     26.05 o 
  20   3   6      557.42      607.01     22.18 o 
  21   3   6      187.40      183.32     12.19 o 
  22   3   6       68.84       65.52      7.25 o 
  23   3   6       72.03       65.95      6.73 o 
  24   3   6       13.78       13.59      7.22 o 
  25   3   6       85.40       89.28     21.03 o 
  26   3   6       13.72       17.54      5.77 o 
  27   3   6      108.87      110.32      8.80 o 
  28   3   6      347.86      370.43     13.76 o 
   0   4   6      108.95      114.26     11.06 o 
   1   4   6      389.37      409.66     13.28 o 
   2   4   6       99.46      106.41      7.67 o 
   3   4   6      201.41      211.18     13.58 o 
   4   4   6      614.94      624.13     15.96 o 
   5   4   6      643.88      646.56     16.36 o 
   6   4   6        5.75        6.05      3.75 o 
   7   4   6       92.44       83.63      6.60 o 
   8   4   6      576.31      604.34     16.07 o 
   9   4   6       34.84       26.49      8.19 o 
  10   4   6       40.39       31.28      5.43 o 
  11   4   6      649.74      631.51     15.83 o 
  12   4   6       48.90       45.83      5.34 o 
  13   4   6      263.92      264.96     10.66 o 
  14   4   6      803.41      800.84     22.45 o 
  15   4   6      268.17      288.33     13.96 o 
  16   4   6      118.53      115.55      9.11 o 
  17   4   6       52.22       53.98      8.78 o 
  18   4   6       55.19       61.20      6.62 o 
  19   4   6      335.65      365.28     17.65 o 
  20   4   6      318.71      349.22     16.85 o 
  21   4   6       53.61       45.25      6.46 o 
  22   4   6      205.65      200.71     10.61 o 
  23   4   6      136.80      145.78      7.41 o 
  24   4   6       10.59       13.10      4.06 o 
  25   4   6       21.73       22.18      4.49 o 
  26   4   6      123.98      140.78      9.36 o 
  27   4   6      246.04      279.95     11.46 o 
   1   5   6       82.10       66.60      5.61 o 
   2   5   6      470.66      481.09     13.56 o 
   3   5   6      139.43      131.34      7.17 o 
   4   5   6      175.75      187.14     10.95 o 
   5   5   6      397.38      392.28     15.51 o 
   6   5   6      136.83      142.27      8.14 o 
   7   5   6        0.14        7.33      3.70 o 
   8   5   6       74.62       58.80      7.33 o 
   9   5   6      310.45      325.52     12.48 o 
  10   5   6      347.03      333.49     21.37 o 
  11   5   6      463.73      516.75     22.36 o 
  12   5   6      208.79      205.74     14.53 o 
  13   5   6       84.93       98.84      8.46 o 
  14   5   6       11.43       12.09      4.72 o 
  15   5   6      833.17      911.90     22.73 o 
  16   5   6      194.25      203.82     11.04 o 
  17   5   6      212.74      222.07     12.45 o 
  18   5   6       56.64       55.17      6.22 o 
  19   5   6       38.78       34.67      5.00 o 
  20   5   6       52.04       53.99      6.14 o 
  21   5   6       64.20       64.36      6.40 o 
  22   5   6      243.71      252.92      9.20 o 
  23   5   6       23.98       20.95      3.17 o 
  24   5   6        0.79       -1.89      3.89 o 
  25   5   6       44.20       40.48      4.85 o 
   0   6   6      400.62      422.72     23.08 o 
   1   6   6      496.77      503.27     17.62 o 
   2   6   6      175.19      172.90     10.87 o 
   3   6   6      148.62      160.47     10.39 o 
   4   6   6      221.98      228.92     14.87 o 
   5   6   6      306.64      317.70     17.01 o 
   6   6   6       35.84       44.11      7.76 o 
   7   6   6      306.89      315.25     16.65 o 
   8   6   6      427.38      439.15     19.52 o 
   9   6   6      406.64      440.12     19.26 o 
  10   6   6      449.79      489.54     24.77 o 
  11   6   6      166.97      175.64     11.20 o 
  12   6   6      140.88      143.86     12.21 o 
  13   6   6      171.19      167.78     13.04 o 
  14   6   6       13.65        5.13      5.80 o 
  15   6   6      142.39      149.94     11.17 o 
  16   6   6      211.82      197.98     14.75 o 
  17   6   6       17.01       22.34      6.30 o 
  18   6   6      229.30      231.87     10.70 o 
  19   6   6       33.36       33.61      5.37 o 
  20   6   6       68.77       67.94      7.50 o 
  21   6   6       46.70       44.46      4.66 o 
  22   6   6       23.32       16.97      3.13 o 
  23   6   6      498.37      509.08     10.83 o 
   1   7   6      215.47      235.94     12.41 o 
   2   7   6       19.99       15.60      4.84 o 
   3   7   6      124.93      110.36      8.81 o 
   4   7   6       37.17       46.20      8.09 o 
   5   7   6       20.73       23.94      7.09 o 
   6   7   6      220.72      219.97     14.23 o 
   7   7   6      298.69      301.17     19.47 o 
   8   7   6      841.14      898.01     32.17 o 
   9   7   6      191.31      194.66     12.60 o 
  10   7   6      202.26      210.19     15.83 o 
  11   7   6      120.87      129.86      9.39 o 
  12   7   6      109.10      102.87      7.97 o 
  13   7   6       40.95       39.51     10.38 o 
  14   7   6       17.72       23.65      5.34 o 
  15   7   6       20.04       16.64      6.08 o 
  16   7   6       79.59       78.04      6.99 o 
  17   7   6       25.61       26.53      4.03 o 
  18   7   6      160.89      150.82      7.42 o 
  19   7   6      134.57      134.61     10.79 o 
  20   7   6        9.50       10.26      3.23 o 
  21   7   6       65.34       61.41      4.80 o 
   0   8   6      198.34      171.74     13.85 o 
   1   8   6      123.70      119.64     10.06 o 
   2   8   6       36.66       36.46      5.86 o 
   3   8   6      500.40      496.04     23.02 o 
   4   8   6      123.51      124.62     12.06 o 
   5   8   6      675.20      712.89     22.25 o 
   6   8   6       60.67       58.87      7.56 o 
   7   8   6      358.64      357.93     15.55 o 
   8   8   6       93.13       95.09      7.83 o 
   9   8   6        8.59        4.93      6.28 o 
  10   8   6       30.48       36.00      5.66 o 
  11   8   6       13.26        8.49      3.62 o 
  12   8   6       88.16       80.24      7.15 o 
  13   8   6      309.62      334.67     12.90 o 
  14   8   6      163.46      164.05      8.85 o 
  15   8   6       21.38       20.76      4.23 o 
  16   8   6       90.17       92.30      5.33 o 
  17   8   6       23.92       24.14      3.57 o 
  18   8   6       52.80       49.64      6.42 o 
   1   9   6      118.80      126.06     10.96 o 
   2   9   6       51.43       59.74      8.70 o 
   3   9   6       75.23       73.97      6.57 o 
   4   9   6      110.42      112.90      7.98 o 
   5   9   6      221.19      241.49      9.89 o 
   6   9   6      168.96      161.98      8.10 o 
   7   9   6        9.60        9.85      3.29 o 
   8   9   6      253.15      257.70      9.22 o 
   9   9   6      161.34      158.68      6.97 o 
  10   9   6      132.62      145.62     15.64 o 
  11   9   6       93.55      108.39     12.88 o 
  12   9   6       56.89       60.39      9.34 o 
  13   9   6       36.49       32.91      6.21 o 
   2   0   7      128.30      129.77     15.29 o 
   4   0   7      194.04      193.33     15.65 o 
   6   0   7     2064.72     1999.92     33.20 o 
   8   0   7      451.58      477.74     17.05 o 
  10   0   7      638.91      614.75     19.86 o 
  12   0   7      796.18      786.13     23.00 o 
  14   0   7       55.31       39.27      6.68 o 
  16   0   7        6.53        5.10      4.41 o 
  18   0   7       84.02       69.26     14.56 o 
  20   0   7      588.12      610.12     25.29 o 
  22   0   7      629.27      606.55     23.90 o 
  24   0   7        5.57        7.68      5.27 o 
  26   0   7       27.89       40.58      5.70 o 
  28   0   7       16.31       10.99      3.95 o 
   0   1   7      329.96      344.53     17.11 o 
   1   1   7      333.83      330.22     11.73 o 
   2   1   7      220.13      208.11      9.42 o 
   3   1   7       21.73       16.24      3.88 o 
   4   1   7       55.47       49.77      4.87 o 
   5   1   7      317.47      294.60     10.33 o 
   6   1   7      362.97      364.48     11.48 o 
   7   1   7      693.52      644.45     13.65 o 
   8   1   7      181.51      165.49      7.36 o 
   9   1   7       12.04       15.43      2.90 o 
  10   1   7       20.72       14.84      3.10 o 
  11   1   7      302.71      282.01      8.97 o 
  12   1   7        2.77       -2.40      2.59 o 
  13   1   7       71.11       62.16      4.78 o 
  14   1   7      123.01      105.20      6.78 o 
  15   1   7      118.76      117.17      8.19 o 
  16   1   7       83.41       77.42      7.97 o 
  17   1   7      129.39      134.17     13.06 o 
  18   1   7      212.51      196.47     15.16 o 
  19   1   7       34.13       27.34     13.60 o 
  20   1   7      216.31      231.92     13.28 o 
  21   1   7      115.79      117.38      9.08 o 
  22   1   7        8.94        9.78      4.80 o 
  23   1   7       23.22       17.57      4.65 o 
  24   1   7      102.80      106.73      9.87 o 
  25   1   7       68.11       71.08     10.12 o 
  26   1   7       62.35       71.30      7.85 o 
  27   1   7       23.60       24.40      4.58 o 
  28   1   7        1.76       -0.95      3.72 o 
   1   2   7      641.65      629.51     19.58 o 
   2   2   7      468.55      480.32     14.35 o 
   3   2   7      221.02      209.46      8.09 o 
   4   2   7       29.32       28.83      3.97 o 
   5   2   7      232.10      223.20      8.35 o 
   6   2   7      330.30      304.69      9.66 o 
   7   2   7      278.76      245.30      8.69 o 
   8   2   7      158.45      135.28      6.83 o 
   9   2   7      179.42      164.98      7.38 o 
  10   2   7       81.88       72.57      5.92 o 
  11   2   7      125.58      123.93      7.66 o 
  12   2   7       45.18       45.94      5.37 o 
  13   2   7        3.68       16.96      4.21 o 
  14   2   7      105.76       99.31      9.04 o 
  15   2   7       86.08       78.10      7.20 o 
  16   2   7      185.11      161.10      9.00 o 
  17   2   7       85.24       79.73      6.77 o 
  18   2   7       47.33       42.97      7.74 o 
  19   2   7       53.63       37.41      8.68 o 
  20   2   7       55.89       49.29      9.11 o 
  21   2   7       25.99       16.04      7.25 o 
  22   2   7       48.02       31.95      8.09 o 
  23   2   7       73.82       76.76      9.60 o 
  24   2   7      225.71      236.60     14.80 o 
  25   2   7      194.66      188.48     12.49 o 
  26   2   7      117.15      113.56      9.23 o 
  27   2   7      506.99      552.02     21.81 o 
  28   2   7      168.11      168.11     12.66 o 
   0   3   7      742.83      747.51     19.97 o 
   1   3   7      162.53      162.58      7.52 o 
   2   3   7       39.51       47.97      3.93 o 
   3   3   7      646.11      650.93     12.61 o 
   4   3   7      185.18      169.87      6.60 o 
   5   3   7      237.62      239.78      8.53 o 
   6   3   7       40.66       35.41      4.03 o 
   7   3   7      111.79      113.37      6.09 o 
   8   3   7       31.22       29.96      3.77 o 
   9   3   7       68.75       65.46      5.57 o 
  10   3   7      146.68      142.68      7.63 o 
  11   3   7       63.09       64.72      5.91 o 
  12   3   7      310.99      323.40     13.47 o 
  13   3   7      563.63      563.44     22.77 o 
  14   3   7       96.46       99.47     10.26 o 
  15   3   7      141.07      159.16     11.10 o 
  16   3   7       14.97       24.43      5.98 o 
  17   3   7        0.11        2.66      6.21 o 
  18   3   7       35.61       35.60      5.83 o 
  19   3   7      126.07      101.50     17.46 o 
  20   3   7      163.23      188.07     15.73 o 
  21   3   7       82.70       81.13      8.64 o 
  22   3   7      114.14      111.74     11.29 o 
  23   3   7       12.34       14.43      5.95 o 
  24   3   7       12.76       17.93      5.70 o 
  25   3   7       23.76       32.65      6.02 o 
  26   3   7       58.20       58.76      6.68 o 
  27   3   7       35.69       38.54      5.94 o 
   1   4   7      146.74      142.97      6.41 o 
   2   4   7      246.32      229.12      7.71 o 
   3   4   7      171.87      159.87      7.40 o 
   4   4   7      334.68      305.66     11.83 o 
   5   4   7      131.92      120.60     11.74 o 
   6   4   7       11.18       18.78      4.10 o 
   7   4   7       41.93       42.61      6.82 o 
   8   4   7      145.76      124.78      8.89 o 
   9   4   7      153.18      173.12     12.10 o 
  10   4   7      116.55      105.57      8.48 o 
  11   4   7       24.95       21.73      6.64 o 
  12   4   7       74.85       87.79      8.61 o 
  13   4   7        6.35        7.43      4.57 o 
  14   4   7       69.10       73.41      7.72 o 
  15   4   7       52.66       62.51      7.25 o 
  16   4   7       97.49      106.67     10.74 o 
  17   4   7       24.17       25.23      4.66 o 
  18   4   7       44.59       53.33      5.56 o 
  19   4   7       99.40       86.68      6.87 o 
  20   4   7      151.71      141.13     10.13 o 
  21   4   7       20.08       20.28      5.32 o 
  22   4   7       57.12       58.08      6.76 o 
  23   4   7      189.46      195.97     12.27 o 
  24   4   7       40.13       45.72      6.44 o 
  25   4   7       55.22       51.49      6.65 o 
  26   4   7       77.25       76.82      6.00 o 
   0   5   7      143.24      143.97     11.29 o 
   1   5   7      296.06      271.58     11.55 o 
   2   5   7       14.89       16.37      4.17 o 
   3   5   7        6.87       12.18      3.59 o 
   4   5   7       42.14       46.85      5.94 o 
   5   5   7      456.54      481.06     20.61 o 
   6   5   7       16.57       11.36      5.75 o 
   7   5   7       83.69       83.79      9.62 o 
   8   5   7       58.00       66.03      8.71 o 
   9   5   7       61.29       46.89      8.51 o 
  10   5   7       50.61       44.64     10.69 o 
  11   5   7      205.63      209.56     14.83 o 
  12   5   7      107.84      108.34      8.94 o 
  13   5   7      135.87      149.45     10.01 o 
  14   5   7       79.40       78.10      7.61 o 
  15   5   7       72.43       67.35      7.19 o 
  16   5   7       88.45       77.98      7.66 o 
  17   5   7      206.87      218.07      9.50 o 
  18   5   7      169.97      198.72      9.54 o 
  19   5   7      121.79      126.03      7.44 o 
  20   5   7       28.49       30.66      4.51 o 
  21   5   7       58.41       57.47      5.20 o 
  22   5   7      138.57      152.38      6.17 o 
  23   5   7       97.04       88.09      5.35 o 
  24   5   7       53.92       59.59      8.46 o 
   1   6   7      205.51      207.41     11.54 o 
   2   6   7       81.31       93.00      8.36 o 
   3   6   7       55.52       64.96      7.16 o 
   4   6   7      156.51      155.56     12.45 o 
   5   6   7      136.95      137.38     14.46 o 
   6   6   7      508.79      492.67     20.58 o 
   7   6   7       33.15       35.15      7.34 o 
   8   6   7      248.12      242.06     14.36 o 
   9   6   7      125.85      131.11     12.15 o 
  10   6   7       95.26      103.77     10.85 o 
  11   6   7        7.22        9.47      6.44 o 
  12   6   7       93.07       94.72     10.09 o 
  13   6   7       93.24       87.52     13.79 o 
  14   6   7        1.15       -1.14      4.65 o 
  15   6   7       81.77       75.51      8.03 o 
  16   6   7      179.00      178.50     10.83 o 
  17   6   7       76.30       82.27      7.28 o 
  18   6   7       80.01       79.07      5.97 o 
  19   6   7       47.11       43.22      4.40 o 
  20   6   7      138.23      149.69      7.09 o 
  21   6   7       78.06       72.87      4.63 o 
   0   7   7      369.90      423.38     22.09 o 
   1   7   7      340.98      383.82     14.72 o 
   2   7   7       21.05       14.93      6.38 o 
   3   7   7      128.70      116.96     10.52 o 
   4   7   7        3.93        0.98      4.93 o 
   5   7   7       66.29       51.76     13.24 o 
   6   7   7      196.60      182.72     16.65 o 
   7   7   7       41.61       32.54     10.59 o 
   8   7   7      248.88      232.46     14.22 o 
   9   7   7       22.55       20.81      5.20 o 
  10   7   7       84.99       79.26      7.11 o 
  11   7   7        4.42        1.70      3.63 o 
  12   7   7       26.51       21.08      5.88 o 
  13   7   7       79.14       81.07      7.74 o 
  14   7   7        5.94        2.03      3.72 o 
  15   7   7       32.12       26.94      6.48 o 
  16   7   7       20.74       21.93      3.48 o 
  17   7   7       84.52       75.88      4.87 o 
  18   7   7       55.13       51.72      4.94 o 
  19   7   7      133.08      119.81      7.73 o 
   1   8   7      322.02      320.86     11.77 o 
   2   8   7       38.70       37.11      7.08 o 
   3   8   7       14.06       15.86      5.32 o 
   4   8   7      292.15      281.05     16.23 o 
   5   8   7      283.62      297.73     13.46 o 
   6   8   7      113.46      122.82      8.13 o 
   7   8   7       45.12       39.46      5.19 o 
   8   8   7      153.67      154.14      8.50 o 
   9   8   7       74.46       78.11      6.04 o 
  10   8   7      240.81      234.62      9.32 o 
  11   8   7       20.03       13.30      5.99 o 
  12   8   7      100.38      102.80      8.84 o 
  13   8   7       68.44       73.30      5.68 o 
  14   8   7        4.69        8.13      2.31 o 
  15   8   7       82.53       74.48      4.29 o 
   0   9   7      276.53      287.05     19.69 o 
   1   9   7       70.39       69.03      7.63 o 
   2   9   7       37.00       39.21      5.44 o 
   3   9   7       43.61       43.42      5.31 o 
   4   9   7      159.16      164.70      8.78 o 
   5   9   7       93.03       92.58      6.90 o 
   6   9   7       57.86       49.27      5.37 o 
   7   9   7      117.64      113.56      6.52 o 
   8   9   7        2.07       -2.93      4.90 o 
   0   0   8     3295.97     3254.34     78.35 o 
   2   0   8       49.58       55.35      8.30 o 
   4   0   8       43.53       27.95      7.37 o 
   6   0   8       43.99       47.74      8.79 o 
   8   0   8      518.56      502.84     41.51 o 
  10   0   8      426.91      386.96     16.52 o 
  12   0   8      107.58       82.15      7.11 o 
  14   0   8      181.08      219.97     20.53 o 
  16   0   8      438.16      377.49     19.12 o 
  18   0   8      686.49      652.94     37.66 o 
  20   0   8      766.66      718.76     25.54 o 
  22   0   8       62.09       73.97     11.37 o 
  24   0   8      130.29      160.94     14.80 o 
  26   0   8       51.50       59.31      7.85 o 
   1   1   8       94.68       85.60      7.13 o 
   2   1   8       19.90       24.65      4.57 o 
   3   1   8       87.34       71.70      6.24 o 
   4   1   8       27.06       29.26      4.23 o 
   5   1   8       57.68       57.41      5.04 o 
   6   1   8      107.26      111.98      6.13 o 
   7   1   8        8.68        7.07      3.19 o 
   8   1   8      283.79      239.28      9.25 o 
   9   1   8       81.04       70.29      5.56 o 
  10   1   8      217.67      209.89      8.82 o 
  11   1   8       83.74       78.08      5.80 o 
  12   1   8      152.12      136.23      7.29 o 
  13   1   8      163.11      119.22      9.80 o 
  14   1   8      438.55      362.31     22.36 o 
  15   1   8       53.48       63.25      8.52 o 
  16   1   8      148.19      109.78      7.71 o 
  17   1   8       16.90       12.67      4.14 o 
  18   1   8       54.52       46.91      8.93 o 
  19   1   8      122.46       99.94     10.09 o 
  20   1   8      172.87      175.40     11.02 o 
  21   1   8        2.00       -3.96      4.01 o 
  22   1   8       36.63       35.89      5.17 o 
  23   1   8      170.21      178.84     10.05 o 
  24   1   8       71.69       65.48      5.48 o 
  25   1   8        5.04       -0.60      3.78 o 
  26   1   8       46.02       42.15      4.85 o 
   0   2   8      287.63      267.22     12.07 o 
   1   2   8      438.53      424.01     10.58 o 
   2   2   8      104.48       85.44      4.98 o 
   3   2   8      270.58      245.40      7.78 o 
   4   2   8      496.91      495.89     11.64 o 
   5   2   8      134.41      138.53      6.58 o 
   6   2   8      813.87      757.05     14.26 o 
   7   2   8      167.33      186.71      7.47 o 
   8   2   8      117.67       97.23      5.88 o 
   9   2   8       81.92       78.09      5.90 o 
  10   2   8       97.13       81.39      6.08 o 
  11   2   8       16.72       17.42      3.95 o 
  12   2   8      483.37      435.90     16.46 o 
  13   2   8      422.40      423.08     24.91 o 
  14   2   8      126.44       87.09     22.19 o 
  15   2   8      475.90      424.40     16.04 o 
  16   2   8      153.34      142.51      9.46 o 
  17   2   8       59.19       62.88      7.14 o 
  18   2   8       29.41       27.53      4.85 o 
  19   2   8       22.22       30.32      9.81 o 
  20   2   8      167.88      179.38     16.01 o 
  21   2   8       60.80       74.49      9.12 o 
  22   2   8       68.51       72.57      8.92 o 
  23   2   8       29.63       36.14      6.39 o 
  24   2   8      101.21      107.40      9.08 o 
  25   2   8       58.95       64.19      6.82 o 
  26   2   8      180.82      207.85      9.72 o 
   1   3   8      179.72      171.01      6.24 o 
   2   3   8       88.43       85.53      5.15 o 
   3   3   8      175.88      170.92      7.15 o 
   4   3   8      458.85      433.01     11.80 o 
   5   3   8      143.15      138.90      7.13 o 
   6   3   8      186.05      163.04      7.52 o 
   7   3   8       16.09       11.09      3.65 o 
   8   3   8      285.68      229.50      9.81 o 
   9   3   8       80.14       49.53      5.79 o 
  10   3   8      417.54      373.84     14.84 o 
  11   3   8       35.89       24.13     11.14 o 
  12   3   8        8.22        6.75      6.43 o 
  13   3   8      592.80      585.55     40.89 o 
  14   3   8      105.36      106.96     10.72 o 
  15   3   8      205.46      203.34     13.55 o 
  16   3   8       71.57       66.46      8.45 o 
  17   3   8       49.93       52.26      6.52 o 
  18   3   8       74.54       77.76      7.45 o 
  19   3   8      608.96      615.47     18.18 o 
  20   3   8      160.49      168.23     14.26 o 
  21   3   8      117.71      140.72     11.88 o 
  22   3   8       52.83       50.74      7.58 o 
  23   3   8       45.64       62.98      7.72 o 
  24   3   8        6.44        4.92      3.65 o 
  25   3   8      176.65      188.95      9.78 o 
   0   4   8      547.74      537.07     19.85 o 
   1   4   8      474.14      463.22     15.37 o 
   2   4   8       18.08       22.79      4.99 o 
   3   4   8      203.31      205.00      9.90 o 
   4   4   8      165.93      141.78      9.86 o 
   5   4   8      181.08      186.07     13.60 o 
   6   4   8       43.06       21.48     12.81 o 
   7   4   8       43.41       31.17      9.60 o 
   8   4   8      460.26      461.19     26.03 o 
   9   4   8      106.76       82.11     12.79 o 
  10   4   8     1001.38      910.97     35.60 o 
  11   4   8       62.03       73.85      9.21 o 
  12   4   8        7.16       -3.64      9.72 o 
  13   4   8      463.08      455.51     18.16 o 
  14   4   8      177.47      185.32     11.03 o 
  15   4   8       14.30       26.63      7.11 o 
  16   4   8       94.22       73.85      7.79 o 
  17   4   8        2.34        1.34      3.46 o 
  18   4   8       75.47       74.54      6.50 o 
  19   4   8      242.63      230.77      9.81 o 
  20   4   8      104.39      107.89      8.68 o 
  21   4   8      127.70      135.66     10.41 o 
  22   4   8       76.08       95.68      8.33 o 
  23   4   8       23.42       20.21      4.40 o 
  24   4   8       25.63       24.27      4.03 o 
   1   5   8      200.55      169.16     10.74 o 
   2   5   8      275.64      239.15     12.40 o 
   3   5   8      148.67      127.01      9.40 o 
   4   5   8       91.53       86.18     11.32 o 
   5   5   8       11.67       13.07      5.62 o 
   6   5   8      352.46      336.76     17.44 o 
   7   5   8      387.37      418.98     16.75 o 
   8   5   8      155.68      151.66     12.73 o 
   9   5   8      813.47      824.23     40.41 o 
  10   5   8       50.33       59.30      8.99 o 
  11   5   8       23.86       24.07      5.28 o 
  12   5   8       37.19       31.80      5.45 o 
  13   5   8       93.21       76.67     10.22 o 
  14   5   8      268.36      290.03     12.24 o 
  15   5   8      386.34      424.76     14.02 o 
  16   5   8       77.04       77.81      5.68 o 
  17   5   8       83.37       82.94      6.03 o 
  18   5   8      163.60      156.08      7.46 o 
  19   5   8       52.64       52.88      4.46 o 
  20   5   8      103.14      115.23      7.09 o 
  21   5   8      155.17      166.07      7.23 o 
  22   5   8       50.55       57.33      8.83 o 
   0   6   8      324.95      318.66     19.36 o 
   1   6   8      210.74      215.70     11.53 o 
   2   6   8       72.60       76.64      7.27 o 
   3   6   8      101.85      107.86     10.08 o 
   4   6   8       60.87       72.87      8.88 o 
   5   6   8      720.31      699.98     23.65 o 
   6   6   8       55.03       71.78      7.78 o 
   7   6   8      121.17      125.71      9.50 o 
   8   6   8       95.90      101.91     10.03 o 
   9   6   8      128.71      131.88     11.17 o 
  10   6   8      127.88      117.24     10.33 o 
  11   6   8       53.31       65.64      8.21 o 
  12   6   8      285.26      280.98     14.10 o 
  13   6   8      436.78      466.80     17.44 o 
  14   6   8      278.14      274.30     12.99 o 
  15   6   8        1.06       -2.16      3.36 o 
  16   6   8      144.43      155.18      7.60 o 
  17   6   8       31.12       16.72      4.41 o 
  18   6   8      386.00      415.17     17.45 o 
  19   6   8       56.04       35.35      8.38 o 
  20   6   8       48.96       45.14      4.68 o 
   1   7   8       58.80       58.33      6.38 o 
   2   7   8      235.23      235.50     13.12 o 
   3   7   8       88.33       85.79      8.64 o 
   4   7   8       58.47       49.34      6.90 o 
   5   7   8      162.55      157.44      9.60 o 
   6   7   8       19.46       15.81      5.32 o 
   7   7   8       48.02       33.30      5.92 o 
   8   7   8       91.73       82.90      8.68 o 
   9   7   8       78.24       69.69      6.10 o 
  10   7   8       24.51       20.95      4.88 o 
  11   7   8      147.82      130.05      8.85 o 
  12   7   8      204.89      216.20     10.53 o 
  13   7   8      169.95      167.79     12.86 o 
  14   7   8      441.92      442.03     15.04 o 
  15   7   8       76.99       73.06      4.46 o 
  16   7   8      147.34      144.11     10.49 o 
  17   7   8       36.08       24.86      5.26 o 
   0   8   8      283.23      274.32     16.60 o 
   1   8   8      374.86      367.19     15.80 o 
   2   8   8       26.75       26.20      5.15 o 
   3   8   8      115.51      119.16      8.22 o 
   4   8   8       76.13       79.14      7.25 o 
   5   8   8       59.70       61.48      5.31 o 
   6   8   8       73.79       79.54      5.71 o 
   7   8   8       75.30       73.05      5.26 o 
   8   8   8       68.07       68.11      4.87 o 
   9   8   8      229.91      227.62      9.47 o 
  10   8   8      106.86       97.54     10.12 o 
  11   8   8      142.20      129.38      7.43 o 
  12   8   8       86.35       93.34      8.73 o 
   1   9   8       78.66       65.64      5.85 o 
   2   9   8       10.41       15.28      5.57 o 
   2   0   9     6176.96     6336.39     69.07 o 
   4   0   9     1046.32     1043.35     28.20 o 
   6   0   9      321.25      323.19     18.65 o 
   8   0   9      660.99      676.63     44.87 o 
  10   0   9      318.47      325.99     19.40 o 
  12   0   9     1740.11     1480.94     39.64 o 
  14   0   9       76.39       63.63     12.55 o 
  16   0   9      739.57      689.75     39.19 o 
  18   0   9      621.31      534.43     32.62 o 
  20   0   9       78.59       71.51     12.12 o 
  22   0   9      445.20      464.51     19.73 o 
  24   0   9       15.32       19.62      5.17 o 
   0   1   9    14124.64    14604.20     98.24 o 
   1   1   9      203.06      246.71     12.82 o 
   2   1   9     1743.42     1771.19     21.23 o 
   3   1   9     1519.48     1512.20     20.22 o 
   4   1   9     2535.30     2613.08     26.37 o 
   5   1   9     2025.94     2069.62     25.45 o 
   6   1   9      218.44      221.02      9.35 o 
   7   1   9      260.17      266.33     10.27 o 
   8   1   9        1.60        6.55      5.72 o 
   9   1   9      225.92      215.98     13.26 o 
  10   1   9      119.06      111.26      9.95 o 
  11   1   9      122.99      105.61      9.43 o 
  12   1   9      128.64       95.81      9.02 o 
  13   1   9      171.78      153.57     12.90 o 
  14   1   9      814.98      704.30     25.43 o 
  15   1   9      157.68      135.23      8.69 o 
  16   1   9       16.81       23.08      4.25 o 
  17   1   9      126.42      113.54      7.86 o 
  18   1   9      306.25      250.20     11.26 o 
  19   1   9      127.01      118.28      8.28 o 
  20   1   9       81.05       91.05      6.83 o 
  21   1   9       66.59       72.39      5.99 o 
  22   1   9       35.71       34.19      4.48 o 
  23   1   9       71.20       64.76      7.70 o 
  24   1   9        4.59        9.29      5.35 o 
  25   1   9       55.87       48.22      6.53 o 
   1   2   9       49.15       49.21      4.37 o 
   2   2   9      129.65      133.59      6.14 o 
   3   2   9      946.02      945.92     15.30 o 
   4   2   9       65.09       66.12      5.47 o 
   5   2   9      386.36      406.99     11.02 o 
   6   2   9     1297.87     1354.01     38.79 o 
   7   2   9     2391.20     2345.69     38.49 o 
   8   2   9      195.24      201.79     12.15 o 
   9   2   9     1144.45     1128.95     26.63 o 
  10   2   9      333.36      317.18     14.52 o 
  11   2   9      140.63      118.46      9.29 o 
  12   2   9     1241.21     1081.70     30.15 o 
  13   2   9      117.44       80.88     11.99 o 
  14   2   9      544.58      497.25     19.57 o 
  15   2   9      219.61      224.76     11.04 o 
  16   2   9       96.04       77.31      6.47 o 
  17   2   9      366.40      337.73     23.95 o 
  18   2   9      238.30      220.74     19.79 o 
  19   2   9        9.23        9.46      6.37 o 
  20   2   9       74.31       73.24     10.92 o 
  21   2   9       48.51       50.22      8.88 o 
  22   2   9       64.96       56.66      5.88 o 
  23   2   9       87.85       91.87      7.68 o 
  24   2   9       75.18       88.79      7.90 o 
   0   3   9      550.14      525.08     18.17 o 
   1   3   9      136.19      127.85      6.94 o 
   2   3   9     1757.56     1726.46     26.14 o 
   3   3   9      507.12      519.82     14.43 o 
   4   3   9     2728.92     2728.23     36.25 o 
   5   3   9     1020.12      985.88     24.41 o 
   6   3   9      289.76      244.83     12.68 o 
   7   3   9      267.35      226.22     12.06 o 
   8   3   9      436.68      422.92     15.86 o 
   9   3   9      239.29      306.87     13.50 o 
  10   3   9     1923.02     1773.27     31.19 o 
  11   3   9       29.72       28.21      9.73 o 
  12   3   9        7.66       11.44      6.66 o 
  13   3   9       87.97       85.89      9.67 o 
  14   3   9       77.02       84.80      9.64 o 
  15   3   9        0.86        1.14      3.73 o 
  16   3   9      177.68      166.23     11.39 o 
  17   3   9       72.62       65.34      7.38 o 
  18   3   9      138.20      140.59      9.45 o 
  19   3   9       34.46       32.32      4.98 o 
  20   3   9      151.87      166.62      9.89 o 
  21   3   9       12.92        4.18      4.33 o 
  22   3   9      247.50      262.66     12.92 o 
  23   3   9       85.78       85.63      6.70 o 
   1   4   9      310.51      282.97     13.57 o 
   2   4   9      320.15      315.25     16.26 o 
   3   4   9      327.63      311.16     13.92 o 
   4   4   9       46.47       46.11      8.29 o 
   5   4   9      802.83      772.54     25.90 o 
   6   4   9        8.69       13.64      8.17 o 
   7   4   9      243.14      230.50     28.86 o 
   8   4   9      769.83      675.28     30.52 o 
   9   4   9      816.90      796.99     32.89 o 
  10   4   9      790.83      861.36     33.67 o 
  11   4   9      681.31      711.22     23.75 o 
  12   4   9      240.43      243.46     14.16 o 
  13   4   9      231.51      205.75     19.47 o 
  14   4   9      658.63      701.22     21.86 o 
  15   4   9       32.66       28.53      6.06 o 
  16   4   9       13.86        9.58      4.14 o 
  17   4   9        8.71       10.50      4.10 o 
  18   4   9       28.62       23.07      4.33 o 
  19   4   9      106.33      101.74      9.12 o 
  20   4   9       51.99       48.76      6.43 o 
  21   4   9      282.02      326.00     12.67 o 
  22   4   9      292.82      371.85     12.03 o 
   0   5   9      417.17      452.80     26.14 o 
   1   5   9       59.70       67.82      7.10 o 
   2   5   9     1138.92     1041.16     24.02 o 
   3   5   9       23.22       28.65      6.89 o 
   4   5   9      109.27       88.64      9.49 o 
   5   5   9      385.67      361.55     17.19 o 
   6   5   9       39.02       48.61      8.13 o 
   7   5   9      312.23      345.20     21.25 o 
   8   5   9      436.91      429.81     23.53 o 
   9   5   9      562.07      614.23     27.45 o 
  10   5   9       65.88       60.01     10.27 o 
  11   5   9        7.63       15.03      4.80 o 
  12   5   9       89.68       73.28      7.22 o 
  13   5   9      250.90      260.44     12.20 o 
  14   5   9      271.26      299.73     12.76 o 
  15   5   9      107.71       94.62      7.09 o 
  16   5   9       90.21       85.87      6.35 o 
  17   5   9       57.23       50.97      4.67 o 
  18   5   9       17.22        8.54      2.96 o 
  19   5   9      105.40      119.33     12.37 o 
  20   5   9      117.14      119.05     11.20 o 
   1   6   9      154.47      123.97      8.29 o 
   2   6   9       24.24       24.90      7.23 o 
   3   6   9      206.39      190.56     12.20 o 
   4   6   9      358.74      323.81     15.40 o 
   5   6   9       15.97       12.88      5.16 o 
   6   6   9      125.52      146.20     10.40 o 
   7   6   9      215.82      215.03     11.96 o 
   8   6   9       70.20       79.28     12.69 o 
   9   6   9      195.94      203.05     14.58 o 
  10   6   9      286.51      286.74     18.02 o 
  11   6   9       89.67       87.85      9.57 o 
  12   6   9      137.50      139.75     10.94 o 
  13   6   9       59.15       60.29      7.65 o 
  14   6   9      266.93      235.49     12.49 o 
  15   6   9      473.42      516.56     16.50 o 
  16   6   9      241.02      208.55     28.88 o 
  17   6   9       42.97       40.85      6.99 o 
   0   7   9      571.07      552.50     19.69 o 
   1   7   9       86.37       89.42      7.52 o 
   2   7   9      168.89      150.37      9.40 o 
   3   7   9       96.38       91.32      7.57 o 
   4   7   9       87.87       99.00      9.35 o 
   5   7   9       49.51       47.17      7.09 o 
   6   7   9        9.86       10.74      3.55 o 
   7   7   9        1.01       -2.96      3.92 o 
   8   7   9      152.51      168.02     11.25 o 
   9   7   9        5.06        3.46      3.88 o 
  10   7   9       67.67       69.07      8.14 o 
  11   7   9       39.25       39.25      7.73 o 
  12   7   9      204.32      183.46      9.73 o 
  13   7   9       41.46       22.62      5.51 o 
  14   7   9      200.50      172.32     10.66 o 
   1   8   9      150.82      142.17     13.26 o 
   2   8   9      148.76      149.20     13.15 o 
   3   8   9       21.39       12.14      5.65 o 
   4   8   9       21.88        8.54      5.63 o 
   5   8   9        3.43        6.41      3.65 o 
   6   8   9       17.05       15.59      3.95 o 
   7   8   9        0.10       -3.00      3.00 o 
   0   0  10     3088.80     3258.20     95.65 o 
   2   0  10     2073.86     2187.04     77.58 o 
   4   0  10       50.81       44.58     13.70 o 
   6   0  10     1558.41     1682.82     44.72 o 
   8   0  10      864.21      917.78     32.34 o 
  10   0  10     1273.01     1191.29     35.84 o 
  12   0  10       57.51       29.40      9.38 o 
  14   0  10       23.39       26.62     10.43 o 
  16   0  10      383.05      372.97     17.45 o 
  18   0  10       44.10       24.48      9.80 o 
  20   0  10       66.43       59.38      8.33 o 
  22   0  10       16.97       18.30      4.08 o 
   1   1  10     2372.95     2401.17     35.41 o 
   2   1  10      329.23      344.38     14.54 o 
   3   1  10      410.02      415.99     15.11 o 
   4   1  10      972.33     1020.16     22.90 o 
   5   1  10      539.82      523.96     19.36 o 
   6   1  10      692.06      779.27     23.22 o 
   7   1  10      330.46      321.03     15.28 o 
   8   1  10       56.91       38.90      8.75 o 
   9   1  10       87.32       88.99      8.65 o 
  10   1  10       20.03       16.01      4.66 o 
  11   1  10        8.51        5.41      3.74 o 
  12   1  10      356.99      314.48     16.21 o 
  13   1  10       63.50       59.55      8.05 o 
  14   1  10       29.99       26.06      6.05 o 
  15   1  10       19.75       16.63      4.16 o 
  16   1  10       88.83       75.95      5.95 o 
  17   1  10       85.13       73.50      5.40 o 
  18   1  10      263.88      252.87      8.80 o 
  19   1  10       15.42        9.55      4.59 o 
  20   1  10      143.03      130.26      7.54 o 
  21   1  10       55.84       52.43      6.76 o 
  22   1  10      123.78      142.29     21.57 o 
   0   2  10      489.21      514.26     21.86 o 
   1   2  10      223.81      231.76      9.12 o 
   2   2  10     1175.88     1239.86     24.80 o 
   3   2  10      364.13      338.82     13.20 o 
   4   2  10      562.98      595.33     20.00 o 
   5   2  10     1235.23     1211.75     28.07 o 
   6   2  10       26.43       35.49      6.23 o 
   7   2  10       76.78       62.79      7.28 o 
   8   2  10      181.78      149.36     10.33 o 
   9   2  10       84.84      116.78      9.21 o 
  10   2  10       71.74       79.99      7.60 o 
  11   2  10      229.10      228.60     14.40 o 
  12   2  10      734.07      717.86     31.37 o 
  13   2  10      193.12      202.67     12.97 o 
  14   2  10      223.38      198.22      9.07 o 
  15   2  10      226.93      213.00      9.01 o 
  16   2  10        2.44        6.26      3.25 o 
  17   2  10       23.98       22.73      5.31 o 
  18   2  10        2.26        2.30      2.96 o 
  19   2  10       31.60       23.13      5.62 o 
  20   2  10       82.31       74.41      7.91 o 
  21   2  10       75.75       86.88      5.79 o 
  22   2  10        5.67       -6.94      9.05 o 
   1   3  10      139.20      132.39      6.98 o 
   2   3  10      233.00      222.12     10.39 o 
   3   3  10      382.02      363.95     11.09 o 
   4   3  10       29.82        8.46      5.77 o 
   5   3  10      717.84      672.02     19.56 o 
   6   3  10      358.28      367.61     15.92 o 
   7   3  10       65.53       70.94      8.76 o 
   8   3  10      535.37      512.50     29.72 o 
   9   3  10      527.20      536.54     27.33 o 
  10   3  10       88.26       84.76     12.45 o 
  11   3  10       68.46       74.19     12.23 o 
  12   3  10      142.29      127.91     10.76 o 
  13   3  10      183.93      169.89     11.80 o 
  14   3  10       33.33       13.06      4.50 o 
  15   3  10      239.33      215.92      9.66 o 
  16   3  10       10.15        9.56      4.06 o 
  17   3  10      122.07      115.27      7.99 o 
  18   3  10       62.51       56.80      5.53 o 
  19   3  10       11.98        6.78      3.27 o 
  20   3  10       33.29       41.38      4.36 o 
  21   3  10      585.64      639.27     44.48 o 
   0   4  10     1047.37     1063.96     34.52 o 
   1   4  10       18.73       28.40      5.64 o 
   2   4  10      122.85      134.31      9.24 o 
   3   4  10      288.42      273.18     21.82 o 
   4   4  10       48.55       49.26      7.64 o 
   5   4  10       46.26       45.58      9.83 o 
   6   4  10       44.60       42.76      9.29 o 
   7   4  10      172.42      172.93     15.83 o 
   8   4  10      712.42      740.35     30.08 o 
   9   4  10      674.04      693.98     22.21 o 
  10   4  10       69.62       79.98      9.87 o 
  11   4  10       10.30        7.62      4.64 o 
  12   4  10       55.29       58.72      7.03 o 
  13   4  10       69.17       65.87      7.14 o 
  14   4  10       30.57       30.74      4.32 o 
  15   4  10       12.53       19.66      4.47 o 
  16   4  10      114.07      114.69      7.41 o 
  17   4  10       66.29       63.15      5.31 o 
  18   4  10       28.67       29.60      5.25 o 
  19   4  10      261.31      289.09     10.87 o 
   1   5  10      126.74       98.01      7.65 o 
   2   5  10       15.33       10.63      3.59 o 
   3   5  10      200.98      182.75     15.33 o 
   4   5  10      241.84      214.48     12.52 o 
   5   5  10       42.18       30.81      6.77 o 
   6   5  10       28.51       25.21      7.48 o 
   7   5  10      136.88      142.07     13.20 o 
   8   5  10      107.76      106.61     11.55 o 
   9   5  10      219.08      206.00     14.59 o 
  10   5  10      128.68      137.01     12.16 o 
  11   5  10      399.72      384.68     18.62 o 
  12   5  10       87.14      107.74     10.08 o 
  13   5  10       38.10       41.78      7.09 o 
  14   5  10       70.81       62.84      7.66 o 
  15   5  10       42.24       42.55      5.65 o 
  16   5  10      361.49      370.81     13.88 o 
  17   5  10      182.75      200.09     14.21 o 
   0   6  10        2.66        5.92      4.00 o 
   1   6  10      167.77      159.66      9.66 o 
   2   6  10       53.29       55.57      6.35 o 
   3   6  10       64.05       62.15      6.53 o 
   4   6  10      145.42      134.50      8.88 o 
   5   6  10       91.89       78.75      7.01 o 
   6   6  10        7.34        7.01      4.46 o 
   7   6  10       35.39       26.62      6.02 o 
   8   6  10       83.98       82.75      8.57 o 
   9   6  10       28.33       31.17      5.75 o 
  10   6  10      124.31      113.56     13.92 o 
  11   6  10       71.83       85.23      7.87 o 
  12   6  10      436.16      453.30     18.78 o 
  13   6  10      387.75      379.81     26.17 o 
  14   6  10      306.54      311.24     14.61 o 
   1   7  10      162.86      143.71     10.08 o 
   2   7  10      192.86      180.27     21.23 o 
   3   7  10       45.55       42.39      8.06 o 
   4   7  10       29.80       41.48      9.37 o 
   5   7  10       75.47       58.45      9.16 o 
   6   7  10       85.82       86.29      7.03 o 
   7   7  10       50.44       41.09      5.26 o 
   8   7  10       51.79       38.11     10.50 o 
   9   7  10       67.01       60.44      5.36 o 
   2   0  11       96.42       94.47      9.01 o 
   4   0  11      194.40      198.56     11.57 o 
   6   0  11      134.35      137.53     12.15 o 
   8   0  11      153.23      158.01     16.41 o 
  10   0  11       86.56       93.68     13.07 o 
  12   0  11      376.23      404.21     32.01 o 
  14   0  11      216.23      225.35     12.57 o 
  16   0  11       30.49       31.66      5.07 o 
  18   0  11       70.43       63.11      7.73 o 
  20   0  11        0.90        4.34      6.28 o 
   0   1  11      422.98      456.33     19.16 o 
   1   1  11       19.55        8.85      6.55 o 
   2   1  11       11.55       13.40      3.71 o 
   3   1  11       14.73        8.02      4.43 o 
   4   1  11       56.37       64.33      8.34 o 
   5   1  11       16.42       -0.15      4.75 o 
   6   1  11       27.00       34.88      5.66 o 
   7   1  11       29.97       28.62      7.48 o 
   8   1  11       15.59       24.44      7.03 o 
   9   1  11        7.01       11.63      6.54 o 
  10   1  11        6.78        0.18      5.24 o 
  11   1  11       66.83       72.68     10.71 o 
  12   1  11       21.20       16.56      5.39 o 
  13   1  11       97.62       93.43      6.91 o 
  14   1  11      120.65      102.89      6.43 o 
  15   1  11       54.84       59.48      4.85 o 
  16   1  11       88.00       86.30      6.49 o 
  17   1  11       78.03       76.29      7.68 o 
  18   1  11      107.91       93.64      6.33 o 
  19   1  11        4.83        7.14      3.78 o 
  20   1  11        0.54       -0.81      6.59 o 
   1   2  11        4.93        4.16      3.73 o 
   2   2  11      132.06      141.39     11.09 o 
   3   2  11        6.63       -6.86      6.86 o 
   4   2  11       24.56       20.83      8.95 o 
   5   2  11        7.46       12.52      8.30 o 
   6   2  11      153.03      182.76     16.86 o 
   7   2  11      449.59      481.53     25.88 o 
   8   2  11      119.54      150.97     15.18 o 
   9   2  11      265.33      269.22     14.71 o 
  10   2  11       42.20       48.22      7.39 o 
  11   2  11        2.76        4.95      4.83 o 
  12   2  11      181.12      177.34      8.30 o 
  13   2  11       53.54       52.96      4.93 o 
  14   2  11       33.04       41.35      4.40 o 
  15   2  11        8.56       10.84      3.10 o 
  16   2  11       28.21       25.27      3.57 o 
  17   2  11      132.58      133.82      6.35 o 
  18   2  11       57.10       57.54      8.78 o 
  19   2  11       54.79       28.45      6.98 o 
   0   3  11       95.91       73.98     10.48 o 
   1   3  11       31.44       49.94      6.06 o 
   2   3  11      235.08      255.17     13.29 o 
   3   3  11       22.46       21.15      8.17 o 
   4   3  11       78.95       81.00     14.72 o 
   5   3  11       73.87       70.36     10.43 o 
   6   3  11       25.58       20.51      7.37 o 
   7   3  11       34.48       25.87     10.37 o 
   8   3  11      222.54      222.58     16.84 o 
   9   3  11       64.00       53.05      9.62 o 
  10   3  11       77.63       80.94     10.60 o 
  11   3  11       12.47       11.03      4.29 o 
  12   3  11       56.27       54.65      7.69 o 
  13   3  11       57.79       60.93      5.48 o 
  14   3  11      131.94      127.99      6.85 o 
  15   3  11       17.00       14.29      3.82 o 
  16   3  11       15.84       10.27      3.13 o 
  17   3  11       15.62       19.60      2.65 o 
  18   3  11       50.75       50.86      6.61 o 
   1   4  11      213.79      211.59      9.92 o 
   2   4  11       45.06       56.05      7.36 o 
   3   4  11       33.52       41.76      8.54 o 
   4   4  11       95.41       88.60     11.01 o 
   5   4  11        7.21        3.56     11.65 o 
   6   4  11      221.09      237.54     16.15 o 
   7   4  11      283.87      296.83     13.50 o 
   8   4  11      122.58      112.71      8.63 o 
   9   4  11       53.13       53.40      6.36 o 
  10   4  11        4.20        7.64      4.04 o 
  11   4  11      272.80      292.13     13.15 o 
  12   4  11      150.59      158.76      7.21 o 
  13   4  11       34.93       38.68      3.83 o 
  14   4  11      101.24      100.12      6.20 o 
  15   4  11       37.19       37.41      3.81 o 
  16   4  11       22.78       19.71      4.05 o 
   0   5  11       26.76       30.10      5.30 o 
   1   5  11       41.48       39.43      5.32 o 
   2   5  11      110.38      116.21      8.07 o 
   3   5  11       32.15       28.99      6.74 o 
   4   5  11      153.04      157.99     11.79 o 
   5   5  11       99.07      120.82     14.77 o 
   6   5  11       22.86       17.11      5.26 o 
   7   5  11       79.10       85.24      8.79 o 
   8   5  11       48.31       58.64      7.41 o 
   9   5  11        3.73        6.44      3.92 o 
  10   5  11      113.10      124.47     11.90 o 
  11   5  11       40.74       43.09      4.80 o 
  12   5  11      298.53      291.98     12.27 o 
  13   5  11       99.42       83.23      8.92 o 
   1   6  11       34.98       31.14      7.50 o 
   2   6  11       93.87       67.33      5.18 o 
   3   6  11       44.25       22.05      6.33 o 
   4   6  11       72.87       84.68      7.25 o 
   5   6  11      244.61      243.82     11.48 o 
   6   6  11       29.91       27.18      5.17 o 
   7   6  11       37.81       37.83      8.37 o 
   8   6  11       69.63       65.04      7.43 o 
   9   6  11       19.65       11.66      3.13 o 
   0   0  12     1137.04     1300.60     48.46 o 
   2   0  12       25.04       20.42      6.63 o 
   4   0  12       11.01       13.49      5.85 o 
   6   0  12       67.45       67.45     10.55 o 
   8   0  12      192.00      198.15     15.69 o 
  10   0  12       48.26       74.32     10.04 o 
  12   0  12       11.05       12.06      4.57 o 
  14   0  12       48.47       38.84      5.02 o 
  16   0  12       23.60       30.97      4.93 o 
   1   1  12        5.63        2.07      3.68 o 
   2   1  12       53.98       51.82      5.09 o 
   3   1  12       36.85       34.98      4.38 o 
   4   1  12        0.21       -1.89      3.81 o 
   5   1  12      188.04      201.49     14.80 o 
   6   1  12      152.89      164.03     10.81 o 
   7   1  12      204.90      219.40     11.52 o 
   8   1  12       22.33       21.97      5.90 o 
   9   1  12       17.04       12.44      4.59 o 
  10   1  12       17.09       14.75      4.58 o 
  11   1  12      128.57      135.29      8.33 o 
  12   1  12      108.17      111.22      5.78 o 
  13   1  12       14.31       14.19      4.67 o 
  14   1  12       96.73      117.97      5.02 o 
  15   1  12      142.32      143.01      4.84 o 
  16   1  12        6.68        2.04      4.07 o 
  17   1  12       27.86       24.07      8.81 o 
   0   2  12       69.45       66.90      8.33 o 
   1   2  12       15.42       19.93      4.05 o 
   2   2  12        3.98        8.04      3.66 o 
   3   2  12       24.16       21.22      4.63 o 
   4   2  12      203.60      215.93      9.90 o 
   5   2  12      132.28      139.13      7.40 o 
   6   2  12       39.84       29.42      5.60 o 
   7   2  12       35.14       42.03      5.79 o 
   8   2  12       64.58       63.48      6.61 o 
   9   2  12       45.40       47.88      5.66 o 
  10   2  12       20.99       17.38      5.23 o 
  11   2  12       46.03       45.80      3.94 o 
  12   2  12       32.15       35.53      3.36 o 
  13   2  12       38.37       37.29      7.91 o 
  14   2  12       99.72       84.54      5.14 o 
  15   2  12      108.81       97.37      8.52 o 
  16   2  12        4.78       10.00      2.97 o 
   1   3  12      117.74      121.18      7.89 o 
   2   3  12      149.09      178.20     12.77 o 
   3   3  12        9.17       13.18      5.94 o 
   4   3  12        1.37        8.46      5.52 o 
   5   3  12       14.45       13.91      4.24 o 
   6   3  12      145.47      146.89      9.30 o 
   7   3  12      126.25      119.74      8.93 o 
   8   3  12        7.71        7.95      5.21 o 
   9   3  12       39.62       38.63      4.43 o 
  10   3  12       79.74       85.79      6.11 o 
  11   3  12        7.26        6.16      2.68 o 
  12   3  12       44.96       38.83      3.67 o 
  13   3  12       89.48       87.28      5.56 o 
  14   3  12       63.13       67.85     12.49 o 
   0   4  12       38.09       47.06      6.15 o 
   1   4  12      233.10      226.60     11.63 o 
   2   4  12       41.91       48.31      6.76 o 
   3   4  12       22.59       19.10      4.85 o 
   4   4  12       10.35       11.22      3.00 o 
   5   4  12      171.12      174.34      8.42 o 
   6   4  12       22.50       24.75      4.03 o 
   7   4  12        7.04       10.29      4.41 o 
   8   4  12       36.66       36.51      3.62 o 
   9   4  12        9.66       13.01      2.48 o 
  10   4  12       66.91       58.41      7.00 o 
  11   4  12       11.67       20.56      8.75 o 
  12   4  12       23.88       26.18      5.91 o 
   1   5  12      104.35       78.75      9.19 o 
   2   5  12       17.53       19.64      5.68 o 
   3   5  12       39.07       40.56      4.61 o 
   4   5  12       57.25       54.75      5.17 o 
   5   5  12        6.57        2.34      3.01 o 
   6   5  12       25.67       33.94      3.44 o 
   7   5  12      150.30      150.50      6.39 o 
   2   0  13       18.67       11.21      4.52 o 
   4   0  13      117.19      129.96     13.91 o 
   6   0  13      588.85      615.62     76.94 o 
   8   0  13      224.58      251.81     34.63 o 
  10   0  13      193.26      217.03     17.42 o 
   0   1  13        8.24       13.31      3.80 o 
   1   1  13       64.58       69.57      4.68 o 
   2   1  13       47.63       52.99      7.15 o 
   3   1  13       15.41       13.13      3.06 o 
   4   1  13       21.97       27.15      5.21 o 
   5   1  13      248.04      305.74     24.57 o 
   6   1  13      220.12      294.88     12.15 o 
   7   1  13      214.84      231.11     12.08 o 
   8   1  13      380.08      465.22     13.01 o 
   9   1  13       63.03       78.30      4.00 o 
  10   1  13       77.81       89.78      6.35 o 
  11   1  13       85.66       88.59      6.49 o 
  12   1  13       83.30       86.34      8.10 o 
   1   2  13       71.61       88.86      5.93 o 
   2   2  13      232.06      263.36     10.34 o 
   3   2  13       98.12      103.09      7.08 o 
   4   2  13       18.79       29.57      4.21 o 
   5   2  13       14.00       26.83      5.20 o 
   6   2  13       19.01       25.94      3.92 o 
   7   2  13      321.37      390.15     24.48 o 
   8   2  13       37.10       42.98      3.81 o 
   9   2  13       70.71       74.46      4.44 o 
  10   2  13       27.76       29.80      2.93 o 
   0   3  13      704.24      774.16     25.08 o 
   1   3  13       59.50       71.03      6.07 o 
   2   3  13      360.06      397.58      9.95 o 
   3   3  13      219.01      258.14     10.44 o 
   4   3  13       87.70      111.10      5.80 o 
   5   3  13       10.54       10.33      3.18 o 
   6   3  13       44.04       47.74      4.76 o 
   7   3  13       23.37       24.45      3.66 o 
   8   3  13       30.87       29.88      3.54 o 
                                                 
